# Supplementary material for: Global, regional, and national burden of incidence, prevalence, and years lived with disability for facial fractures from 1990 to 2019: a systematic analysis for the Global Burden of Disease study 2019
Source: BMC Oral Health. 2024 Apr 10;24:435. doi: 10.1186/s12903-024-04206-9 (PMC11005257; doi:10.1186/s12903-024-04206-9)
Supplement: Supplementary file 1 — Supplementary Material 1 [file 12903_2024_4206_MOESM1_ESM.xlsx]

## Sheet: Incidence 
Incidence of facial fractures in 1990 and 2019 across 204 countries and territories with EAPC from 1990 and 2019
Location	Number_1990 (95 UI%)	ASR_1990 (95 UI%)	Number_2019 (95 UI%)	ASR_2019 (95 UI%)	Number_change (95 UI%)	EAPC (95 UI%)
Global	8943707 (7120466 to 11371222)	161.46 (128.75 to 204.75)	10676336 (8504269 to 13455647)	138.79 (110.61 to 174.84)	0.19 (0.1 to 0.26)	-0.47_x000D_ (-0.57 to -0.37)
Afghanistan	22974_x000D_ (15793 to 36225)	182.84_x000D_ (126.56 to 283.06)	117607_x000D_ (67069 to 234452)	352.29_x000D_ (182.21 to 738.32)	4.12_x000D_ (2.95 to 5.56)	1.53_x000D_ (0.23 to 2.85)
Albania	15069_x000D_ (11061 to 20863)	418.52_x000D_ (307.99 to 582.94)	8423_x000D_ (6326 to 11247)	350.29_x000D_ (262.05 to 468.27)	-0.44_x000D_ (-0.49 to -0.38)	-1.2_x000D_ (-1.62 to -0.78)
Algeria	38117_x000D_ (30134 to 48020)	134.51_x000D_ (106.37 to 169.91)	51310_x000D_ (40460 to 65758)	120.58_x000D_ (94.87 to 154.48)	0.35_x000D_ (0.27 to 0.42)	-1.32_x000D_ (-1.8 to -0.84)
American Samoa	50_x000D_ (37 to 64)	100.05_x000D_ (75.32 to 128.18)	52_x000D_ (38 to 68)	93.93_x000D_ (69.24 to 122.56)	0.05_x000D_ (-0.02 to 0.11)	-0.1_x000D_ (-0.77 to 0.57)
Andorra	104_x000D_ (79 to 138)	203.77_x000D_ (152.56 to 269.06)	142_x000D_ (107 to 192)	209.65_x000D_ (154.36 to 285.95)	0.37_x000D_ (0.3 to 0.43)	0.06_x000D_ (0 to 0.12)
Angola	23832_x000D_ (12863 to 49032)	201.59_x000D_ (111.67 to 407.1)	24995_x000D_ (19756 to 31157)	75.29_x000D_ (59.75 to 93.71)	0.05_x000D_ (-0.47 to 0.88)	-4.43_x000D_ (-6.26 to -2.57)
Antigua and Barbuda	96_x000D_ (73 to 126)	148.93_x000D_ (113.82 to 197.03)	132_x000D_ (100 to 177)	158.97_x000D_ (120.58 to 211.51)	0.38_x000D_ (0.3 to 0.47)	0.08_x000D_ (-0.07 to 0.24)
Argentina	78914_x000D_ (61002 to 102762)	236.61_x000D_ (182.99 to 307.87)	101976_x000D_ (79268 to 133501)	234.22_x000D_ (181.44 to 306.76)	0.29_x000D_ (0.24 to 0.35)	-0.18_x000D_ (-0.26 to -0.1)
Armenia	9212_x000D_ (7237 to 11795)	258.2_x000D_ (202.55 to 331.06)	4926_x000D_ (3855 to 6378)	183.4_x000D_ (142.46 to 236.16)	-0.47_x000D_ (-0.49 to -0.43)	-1.23_x000D_ (-1.48 to -0.97)
Australia	65900_x000D_ (49836 to 88461)	408.7_x000D_ (308.28 to 550.02)	84444_x000D_ (63419 to 113725)	400.15_x000D_ (295.71 to 539.39)	0.28_x000D_ (0.22 to 0.35)	-0.12_x000D_ (-0.2 to -0.04)
Austria	17462_x000D_ (13273 to 22952)	240.95_x000D_ (180.29 to 313.45)	15745_x000D_ (11729 to 21308)	211.41_x000D_ (155.51 to 287.49)	-0.1_x000D_ (-0.15 to -0.04)	-0.61_x000D_ (-0.67 to -0.55)
Azerbaijan	15577_x000D_ (12477 to 19597)	193.94_x000D_ (155.06 to 244.09)	17396_x000D_ (13561 to 22503)	173.25_x000D_ (135.55 to 224.89)	0.12_x000D_ (0.04 to 0.19)	-1_x000D_ (-1.61 to -0.39)
Bahamas	337_x000D_ (269 to 416)	119.88_x000D_ (96.28 to 148.67)	490_x000D_ (395 to 608)	135.21_x000D_ (108.54 to 168.55)	0.45_x000D_ (0.37 to 0.54)	0.38_x000D_ (0.29 to 0.48)
Bahrain	686_x000D_ (542 to 865)	119.63_x000D_ (95.08 to 150.42)	1728_x000D_ (1355 to 2212)	128.98_x000D_ (101.09 to 165.51)	1.52_x000D_ (1.35 to 1.69)	0.35_x000D_ (0.22 to 0.47)
Bangladesh	114378_x000D_ (91355 to 141294)	97.72_x000D_ (78.23 to 121.65)	180893_x000D_ (142480 to 228886)	109.06_x000D_ (85.96 to 137.46)	0.58_x000D_ (0.49 to 0.68)	-0.45_x000D_ (-1.37 to 0.48)
Barbados	299_x000D_ (238 to 375)	117.97_x000D_ (93.18 to 148.37)	317_x000D_ (250 to 400)	127.31_x000D_ (100.41 to 160.37)	0.06_x000D_ (0 to 0.12)	0.14_x000D_ (0.04 to 0.23)
Belarus	33190_x000D_ (26174 to 42484)	331.01_x000D_ (260.67 to 422.68)	25365_x000D_ (19495 to 33111)	301.75_x000D_ (230.95 to 389.43)	-0.24_x000D_ (-0.28 to -0.19)	-0.13_x000D_ (-0.29 to 0.04)
Belgium	20724_x000D_ (15770 to 27216)	230.47_x000D_ (172.92 to 303.21)	23777_x000D_ (17599 to 32716)	238.25_x000D_ (172.19 to 327.27)	0.15_x000D_ (0.07 to 0.22)	0.82_x000D_ (0.34 to 1.31)
Belize	305_x000D_ (235 to 400)	140.2_x000D_ (108.65 to 182.08)	669_x000D_ (528 to 847)	152.25_x000D_ (120.43 to 193.88)	1.19_x000D_ (0.84 to 1.46)	0.1_x000D_ (-0.1 to 0.3)
Benin	3776_x000D_ (2899 to 4896)	74.05_x000D_ (57.4 to 95.04)	9849_x000D_ (7569 to 12582)	75.78_x000D_ (58.67 to 96.78)	1.61_x000D_ (1.51 to 1.71)	0.06_x000D_ (0.02 to 0.11)
Bermuda	62_x000D_ (46 to 83)	108.59_x000D_ (81.36 to 144.55)	64_x000D_ (48 to 87)	124.17_x000D_ (91.17 to 169.8)	0.02_x000D_ (-0.05 to 0.11)	0.47_x000D_ (0.38 to 0.56)
Bhutan	818_x000D_ (644 to 1026)	123.86_x000D_ (97.99 to 155.99)	1104_x000D_ (872 to 1382)	139.09_x000D_ (110.07 to 173.5)	0.35_x000D_ (0.26 to 0.46)	0.25_x000D_ (0.04 to 0.47)
Bolivia (Plurinational State of)	8849_x000D_ (7011 to 11140)	124.61_x000D_ (99.06 to 158.34)	14447_x000D_ (11378 to 18328)	115.35_x000D_ (91.05 to 146.75)	0.63_x000D_ (0.53 to 0.74)	-0.45_x000D_ (-0.53 to -0.37)
Bosnia and Herzegovina	16703_x000D_ (12772 to 21978)	365.52_x000D_ (279.35 to 482.13)	8984_x000D_ (6801 to 11973)	338.28_x000D_ (255.12 to 449.94)	-0.46_x000D_ (-0.53 to -0.41)	-2.02_x000D_ (-3.34 to -0.69)
Botswana	1147_x000D_ (882 to 1477)	80.63_x000D_ (62.05 to 103.66)	2198_x000D_ (1695 to 2780)	89.39_x000D_ (69.13 to 113.21)	0.92_x000D_ (0.74 to 1.13)	0.35_x000D_ (0.22 to 0.47)
Brazil	259945_x000D_ (191186 to 347499)	163.51_x000D_ (120.54 to 216.98)	301461_x000D_ (221272 to 400650)	140.56_x000D_ (103.49 to 188.66)	0.16_x000D_ (0.11 to 0.21)	-0.5_x000D_ (-0.55 to -0.45)
Brunei Darussalam	649_x000D_ (502 to 841)	224.44_x000D_ (174.77 to 289.83)	888_x000D_ (680 to 1159)	198.46_x000D_ (152.58 to 258.43)	0.37_x000D_ (0.3 to 0.43)	-0.49_x000D_ (-0.58 to -0.4)
Bulgaria	32646_x000D_ (25424 to 42085)	418.53_x000D_ (327.19 to 540.91)	19526_x000D_ (14682 to 25648)	363.45_x000D_ (274.25 to 479.37)	-0.4_x000D_ (-0.45 to -0.36)	-0.5_x000D_ (-0.54 to -0.46)
Burkina Faso	6901_x000D_ (5315 to 8894)	70.37_x000D_ (54.87 to 90.77)	21855_x000D_ (16443 to 29632)	94.3_x000D_ (71.33 to 125.64)	2.17_x000D_ (1.77 to 3.02)	0.58_x000D_ (0.34 to 0.81)
Burundi	5932_x000D_ (4679 to 7392)	99.68_x000D_ (78.92 to 125.57)	12556_x000D_ (9872 to 15689)	96.42_x000D_ (76.27 to 121.19)	1.12_x000D_ (1.01 to 1.24)	-5.83_x000D_ (-9.48 to -2.04)
Cabo Verde	288_x000D_ (221 to 367)	76.61_x000D_ (59.7 to 96.6)	496_x000D_ (385 to 625)	86.49_x000D_ (67.02 to 109.08)	0.72_x000D_ (0.59 to 0.85)	0.5_x000D_ (0.46 to 0.54)
Cambodia	12185_x000D_ (9373 to 16144)	107.39_x000D_ (83.97 to 139.21)	17895_x000D_ (14041 to 22650)	104.17_x000D_ (81.89 to 131.53)	0.47_x000D_ (0.15 to 0.74)	-0.5_x000D_ (-0.88 to -0.12)
Cameroon	8269_x000D_ (6316 to 10709)	77.19_x000D_ (58.88 to 100.64)	26958_x000D_ (20318 to 35426)	89.89_x000D_ (68.12 to 116.92)	2.26_x000D_ (1.96 to 2.88)	0.79_x000D_ (0.5 to 1.08)
Canada	49324_x000D_ (38874 to 63287)	181.58_x000D_ (142.42 to 233.69)	58308_x000D_ (45715 to 74986)	166.56_x000D_ (130.23 to 214.04)	0.18_x000D_ (0.11 to 0.26)	-0.36_x000D_ (-0.43 to -0.29)
Central African Republic	2098_x000D_ (1660 to 2581)	70.17_x000D_ (56.04 to 86.87)	6182_x000D_ (4553 to 9348)	106.2_x000D_ (79.33 to 155.29)	1.95_x000D_ (1.33 to 3.32)	3.8_x000D_ (2.09 to 5.54)
Chad	7350_x000D_ (4712 to 12957)	114.25_x000D_ (73.37 to 196.91)	13977_x000D_ (10637 to 18239)	82.81_x000D_ (63.63 to 106.75)	0.9_x000D_ (0.23 to 1.56)	-0.67_x000D_ (-1.52 to 0.18)
Chile	30902_x000D_ (24137 to 40221)	220.29_x000D_ (171.33 to 286.22)	38927_x000D_ (29932 to 50604)	231.53_x000D_ (177.36 to 301.47)	0.26_x000D_ (0.2 to 0.32)	0.11_x000D_ (-0.06 to 0.28)
China	1030801_x000D_ (746093 to 1370129)	84.47_x000D_ (61.36 to 112.24)	1337796_x000D_ (989406 to 1795011)	92.44_x000D_ (68 to 124.47)	0.3_x000D_ (0.18 to 0.42)	-0.27_x000D_ (-0.66 to 0.12)
Colombia	84547_x000D_ (65324 to 112311)	233.28_x000D_ (182.09 to 306.7)	72008_x000D_ (56848 to 89953)	157.48_x000D_ (123.65 to 197.45)	-0.15_x000D_ (-0.32 to -0.03)	-1.89_x000D_ (-2.21 to -1.58)
Comoros	492_x000D_ (375 to 640)	100.9_x000D_ (77.56 to 132.12)	745_x000D_ (571 to 956)	101.21_x000D_ (77.74 to 130.35)	0.51_x000D_ (0.44 to 0.59)	-0.25_x000D_ (-0.54 to 0.05)
Congo	2011_x000D_ (1593 to 2491)	75.41_x000D_ (59.91 to 94.02)	3989_x000D_ (3161 to 4979)	71.07_x000D_ (56.37 to 88.2)	0.98_x000D_ (0.91 to 1.06)	-2.2_x000D_ (-4.68 to 0.34)
Cook Islands	17_x000D_ (13 to 22)	89.4_x000D_ (68.2 to 113.56)	15_x000D_ (11 to 20)	88.48_x000D_ (64.79 to 118.63)	-0.12_x000D_ (-0.2 to -0.04)	-0.26_x000D_ (-0.96 to 0.43)
Costa Rica	5052_x000D_ (3920 to 6453)	149.29_x000D_ (116.75 to 189.28)	6988_x000D_ (5462 to 8809)	157.23_x000D_ (122.13 to 199.35)	0.38_x000D_ (0.31 to 0.46)	0.22_x000D_ (0.12 to 0.31)
Croatia	18869_x000D_ (14719 to 24535)	410.88_x000D_ (318.39 to 532.28)	12068_x000D_ (9214 to 15829)	335_x000D_ (256.3 to 436.78)	-0.36_x000D_ (-0.43 to -0.28)	-1.02_x000D_ (-1.3 to -0.74)
Cuba	16781_x000D_ (13538 to 20863)	150.33_x000D_ (121.29 to 187.38)	16685_x000D_ (13178 to 21189)	168.73_x000D_ (132.88 to 215.26)	-0.01_x000D_ (-0.09 to 0.08)	0.45_x000D_ (0.37 to 0.53)
Cyprus	1552_x000D_ (1183 to 2024)	203.6_x000D_ (154.89 to 265.85)	2328_x000D_ (1746 to 3126)	206.6_x000D_ (152.37 to 283.5)	0.5_x000D_ (0.4 to 0.6)	-0.01_x000D_ (-0.05 to 0.04)
Czechia	39889_x000D_ (30785 to 51370)	407.66_x000D_ (314.62 to 525.97)	31845_x000D_ (24130 to 42431)	368.83_x000D_ (279.07 to 490.74)	-0.2_x000D_ (-0.24 to -0.16)	0_x000D_ (-0.11 to 0.12)
C么te d'Ivoire	10028_x000D_ (7705 to 12950)	80.57_x000D_ (62.43 to 103.25)	20968_x000D_ (16073 to 26795)	79.22_x000D_ (61.27 to 100.85)	1.09_x000D_ (1.02 to 1.17)	-0.05_x000D_ (-0.45 to 0.35)
Democratic People's Republic of Korea	13410_x000D_ (10674 to 16674)	61.89_x000D_ (48.94 to 77.3)	15700_x000D_ (12508 to 19636)	59.17_x000D_ (47.23 to 73.78)	0.17_x000D_ (0.07 to 0.28)	-0.05_x000D_ (-0.21 to 0.11)
Democratic Republic of the Congo	32442_x000D_ (25666 to 40074)	75.23_x000D_ (59.8 to 94.02)	78515_x000D_ (61646 to 99300)	81.05_x000D_ (64.02 to 102.04)	1.42_x000D_ (1.24 to 1.8)	-0.92_x000D_ (-2.53 to 0.72)
Denmark	9901_x000D_ (7548 to 12953)	208.8_x000D_ (158.09 to 275.53)	9597_x000D_ (7116 to 12933)	200.86_x000D_ (145.51 to 274.49)	-0.03_x000D_ (-0.09 to 0.03)	-0.23_x000D_ (-0.33 to -0.14)
Djibouti	755_x000D_ (501 to 1254)	142.14_x000D_ (95.87 to 230.03)	1174_x000D_ (898 to 1507)	95.18_x000D_ (73.59 to 121.03)	0.55_x000D_ (-0.06 to 1.13)	-1.77_x000D_ (-2.77 to -0.76)
Dominica	91_x000D_ (72 to 113)	115.79_x000D_ (92.31 to 144.34)	82_x000D_ (65 to 102)	127.72_x000D_ (102.03 to 160.12)	-0.1_x000D_ (-0.14 to -0.05)	0.52_x000D_ (0.33 to 0.7)
Dominican Republic	9651_x000D_ (7655 to 11967)	118.78_x000D_ (94.61 to 147.37)	17137_x000D_ (13699 to 21306)	152.76_x000D_ (122.05 to 190.04)	0.78_x000D_ (0.68 to 0.87)	0.94_x000D_ (0.81 to 1.08)
Ecuador	14494_x000D_ (11685 to 18137)	131.29_x000D_ (105.63 to 164.43)	24483_x000D_ (19397 to 31032)	135.19_x000D_ (107.11 to 170.91)	0.69_x000D_ (0.6 to 0.79)	0.07_x000D_ (-0.06 to 0.19)
Egypt	59931_x000D_ (47407 to 74943)	95.95_x000D_ (76.66 to 119.72)	108886_x000D_ (85582 to 138709)	102.93_x000D_ (81.37 to 130.83)	0.82_x000D_ (0.7 to 0.95)	0.29_x000D_ (0.08 to 0.5)
El Salvador	15564_x000D_ (10655 to 26007)	258.95_x000D_ (178.67 to 424.65)	11230_x000D_ (8806 to 14254)	175.32_x000D_ (137.69 to 222.07)	-0.28_x000D_ (-0.55 to 0.02)	-0.43_x000D_ (-0.98 to 0.11)
Equatorial Guinea	355_x000D_ (281 to 438)	74.33_x000D_ (59.25 to 92.41)	1194_x000D_ (945 to 1468)	75.4_x000D_ (60.07 to 93.4)	2.36_x000D_ (2.14 to 2.59)	0.11_x000D_ (-0.01 to 0.23)
Eritrea	36649_x000D_ (11284 to 96952)	1076.59_x000D_ (339.54 to 2839.14)	6558_x000D_ (5021 to 8400)	93.92_x000D_ (72.85 to 120.58)	-0.82_x000D_ (-0.93 to -0.41)	-3.92_x000D_ (-6.65 to -1.12)
Estonia	5857_x000D_ (4613 to 7450)	391.59_x000D_ (307.8 to 496.48)	3015_x000D_ (2326 to 3925)	275.27_x000D_ (211.93 to 357.43)	-0.49_x000D_ (-0.52 to -0.45)	-1.43_x000D_ (-1.55 to -1.31)
Eswatini	698_x000D_ (533 to 884)	80.53_x000D_ (61.97 to 100.74)	1045_x000D_ (809 to 1315)	85.9_x000D_ (67.06 to 108.01)	0.5_x000D_ (0.42 to 0.59)	0.25_x000D_ (0.19 to 0.31)
Ethiopia	357083_x000D_ (149154 to 853123)	622.08_x000D_ (269.85 to 1414.82)	109079_x000D_ (86122 to 136092)	93.28_x000D_ (74.77 to 115.83)	-0.69_x000D_ (-0.87 to -0.26)	-2.94_x000D_ (-4.76 to -1.09)
Fiji	631_x000D_ (504 to 780)	76.86_x000D_ (61.83 to 94.99)	733_x000D_ (578 to 920)	79.15_x000D_ (62.4 to 99.01)	0.16_x000D_ (0.1 to 0.22)	-0.02_x000D_ (-0.18 to 0.14)
Finland	13484_x000D_ (10091 to 18084)	296.27_x000D_ (220.39 to 397.26)	12769_x000D_ (9244 to 17734)	281.3_x000D_ (200.43 to 393.47)	-0.05_x000D_ (-0.11 to 0)	-0.14_x000D_ (-0.52 to 0.24)
France	130266_x000D_ (99277 to 170175)	238.37_x000D_ (180.72 to 313.41)	130207_x000D_ (96336 to 176178)	223.26_x000D_ (164.36 to 304.43)	0_x000D_ (-0.06 to 0.06)	-0.31_x000D_ (-0.36 to -0.26)
Gabon	901_x000D_ (713 to 1120)	83.82_x000D_ (66.5 to 104.34)	1481_x000D_ (1173 to 1839)	81.05_x000D_ (64.43 to 100.74)	0.64_x000D_ (0.58 to 0.72)	-0.17_x000D_ (-0.24 to -0.09)
Gambia	718_x000D_ (546 to 941)	67.27_x000D_ (51.17 to 87.62)	1618_x000D_ (1228 to 2094)	69.4_x000D_ (53.29 to 89.99)	1.25_x000D_ (1.14 to 1.35)	0.13_x000D_ (0.02 to 0.25)
Georgia	13033_x000D_ (10158 to 16834)	242.4_x000D_ (188.79 to 313.48)	8133_x000D_ (6294 to 10538)	256.34_x000D_ (198.26 to 333.77)	-0.38_x000D_ (-0.4 to -0.35)	-0.01_x000D_ (-0.53 to 0.52)
Germany	143281_x000D_ (108756 to 188280)	203.94_x000D_ (153.95 to 269.14)	136816_x000D_ (101917 to 186009)	200.38_x000D_ (147.66 to 272.79)	-0.05_x000D_ (-0.1 to 0)	-0.21_x000D_ (-0.33 to -0.08)
Ghana	11504_x000D_ (8759 to 14887)	73.17_x000D_ (55.92 to 95.53)	26821_x000D_ (20420 to 34738)	82.49_x000D_ (62.82 to 107.12)	1.33_x000D_ (1.21 to 1.46)	0.45_x000D_ (0.38 to 0.52)
Greece	19937_x000D_ (15211 to 26164)	214.97_x000D_ (162.93 to 283.69)	15281_x000D_ (11547 to 20217)	194.24_x000D_ (144.02 to 263.55)	-0.23_x000D_ (-0.27 to -0.2)	-0.46_x000D_ (-0.51 to -0.4)
Greenland	167_x000D_ (122 to 226)	285.13_x000D_ (207.36 to 382.21)	113_x000D_ (82 to 153)	201.59_x000D_ (146.57 to 270.89)	-0.32_x000D_ (-0.37 to -0.27)	-1.38_x000D_ (-1.45 to -1.3)
Grenada	117_x000D_ (91 to 150)	127.23_x000D_ (99.6 to 162.72)	151_x000D_ (118 to 194)	151.94_x000D_ (118.69 to 196.12)	0.3_x000D_ (0.21 to 0.38)	0.52_x000D_ (0.39 to 0.65)
Guam	136_x000D_ (103 to 175)	92.92_x000D_ (70.12 to 119.11)	149_x000D_ (110 to 194)	89.39_x000D_ (66.07 to 116.68)	0.09_x000D_ (0.02 to 0.18)	-0.22_x000D_ (-0.32 to -0.11)
Guatemala	19874_x000D_ (14815 to 27919)	217.93_x000D_ (162.89 to 303.51)	34626_x000D_ (26992 to 44420)	179.71_x000D_ (140.28 to 230.59)	0.74_x000D_ (0.29 to 1.14)	-0.25_x000D_ (-0.44 to -0.06)
Guinea	4774_x000D_ (3653 to 6202)	72.39_x000D_ (55.7 to 93.43)	9919_x000D_ (7659 to 12763)	77.18_x000D_ (59.57 to 99.53)	1.08_x000D_ (0.97 to 1.18)	0.16_x000D_ (-0.32 to 0.64)
Guinea-Bissau	873_x000D_ (673 to 1126)	83.51_x000D_ (63.55 to 108.41)	1602_x000D_ (1228 to 2068)	81.98_x000D_ (62.6 to 105.21)	0.83_x000D_ (0.76 to 0.91)	-0.53_x000D_ (-1.53 to 0.47)
Guyana	1227_x000D_ (989 to 1503)	141.32_x000D_ (114.45 to 172.65)	1262_x000D_ (1016 to 1560)	158.37_x000D_ (127.28 to 195.82)	0.03_x000D_ (-0.04 to 0.08)	0.29_x000D_ (0.11 to 0.46)
Haiti	9607_x000D_ (7509 to 12443)	137.1_x000D_ (106.99 to 176.6)	17403_x000D_ (13628 to 22088)	129.8_x000D_ (101.77 to 165.18)	0.81_x000D_ (0.72 to 0.9)	0.17_x000D_ (-1.68 to 2.04)
Honduras	9154_x000D_ (7193 to 11674)	165.65_x000D_ (131.74 to 210.48)	18199_x000D_ (14325 to 22999)	170.34_x000D_ (134.6 to 215.49)	0.99_x000D_ (0.82 to 1.17)	-0.35_x000D_ (-1.14 to 0.44)
Hungary	37287_x000D_ (28411 to 48433)	379.35_x000D_ (289.92 to 491.34)	26257_x000D_ (19788 to 34974)	333.54_x000D_ (249.39 to 444.88)	-0.3_x000D_ (-0.33 to -0.26)	-0.63_x000D_ (-0.75 to -0.51)
Iceland	513_x000D_ (387 to 677)	205.14_x000D_ (154.61 to 270.99)	612_x000D_ (453 to 826)	201.7_x000D_ (148 to 276.65)	0.19_x000D_ (0.13 to 0.26)	-0.18_x000D_ (-0.27 to -0.08)
India	1461515_x000D_ (1167339 to 1833554)	167.15_x000D_ (134.15 to 209.07)	2278536_x000D_ (1797409 to 2895277)	160.19_x000D_ (126.21 to 202.21)	0.56_x000D_ (0.44 to 0.67)	-0.11_x000D_ (-0.25 to 0.04)
Indonesia	190977_x000D_ (144961 to 247588)	96.8_x000D_ (73.87 to 125.88)	225299_x000D_ (170264 to 293449)	87.17_x000D_ (65.85 to 113.36)	0.18_x000D_ (0.14 to 0.23)	-0.52_x000D_ (-0.73 to -0.31)
Iran (Islamic Republic of)	136879_x000D_ (105586 to 179256)	222.16_x000D_ (168.87 to 294.9)	102082_x000D_ (81209 to 129221)	121.28_x000D_ (96.69 to 153.47)	-0.25_x000D_ (-0.43 to -0.11)	-1.09_x000D_ (-1.43 to -0.75)
Iraq	47979_x000D_ (35279 to 67911)	248.92_x000D_ (184.68 to 347.03)	88583_x000D_ (68471 to 114340)	190.31_x000D_ (147.98 to 245.46)	0.85_x000D_ (0.59 to 1.09)	2.4_x000D_ (0.82 to 4.01)
Ireland	7406_x000D_ (5627 to 9825)	210.72_x000D_ (159.98 to 282.37)	8701_x000D_ (6388 to 11815)	204.64_x000D_ (148.83 to 280.21)	0.17_x000D_ (0.09 to 0.26)	-0.23_x000D_ (-0.32 to -0.15)
Israel	10637_x000D_ (8187 to 13840)	207.82_x000D_ (159.74 to 269.34)	17398_x000D_ (12926 to 23239)	192.99_x000D_ (142.98 to 258.81)	0.64_x000D_ (0.48 to 0.79)	-0.13_x000D_ (-0.57 to 0.31)
Italy	114386_x000D_ (87798 to 150645)	220.25_x000D_ (167.57 to 290.73)	81483_x000D_ (61555 to 110381)	168.79_x000D_ (124.88 to 229.26)	-0.29_x000D_ (-0.34 to -0.24)	-1.78_x000D_ (-2.2 to -1.36)
Jamaica	3685_x000D_ (2881 to 4734)	142.69_x000D_ (111.17 to 185.09)	3828_x000D_ (2993 to 4977)	139.27_x000D_ (109.06 to 180.82)	0.04_x000D_ (-0.03 to 0.11)	-0.19_x000D_ (-0.29 to -0.09)
Japan	228996_x000D_ (170383 to 307547)	195.5_x000D_ (145.36 to 259.15)	183659_x000D_ (135219 to 250009)	181.33_x000D_ (133.37 to 242.74)	-0.2_x000D_ (-0.23 to -0.16)	-0.35_x000D_ (-0.48 to -0.22)
Jordan	5145_x000D_ (4071 to 6481)	116.07_x000D_ (92.83 to 146.33)	14322_x000D_ (11185 to 18383)	112.95_x000D_ (88.63 to 144.69)	1.78_x000D_ (1.62 to 1.96)	-0.05_x000D_ (-0.3 to 0.2)
Kazakhstan	41424_x000D_ (32573 to 53049)	240.7_x000D_ (189.46 to 309.42)	40009_x000D_ (31326 to 51262)	219.12_x000D_ (171.72 to 281.24)	-0.03_x000D_ (-0.08 to 0.01)	-0.13_x000D_ (-0.23 to -0.03)
Kenya	24103_x000D_ (19136 to 30125)	93.97_x000D_ (75.61 to 116.92)	51937_x000D_ (41432 to 64437)	96.75_x000D_ (78.03 to 120.29)	1.15_x000D_ (1.09 to 1.22)	0.15_x000D_ (-0.05 to 0.35)
Kiribati	52_x000D_ (41 to 64)	64.89_x000D_ (52.27 to 81.14)	83_x000D_ (66 to 105)	65.54_x000D_ (51.89 to 82.51)	0.61_x000D_ (0.52 to 0.72)	-0.46_x000D_ (-0.93 to 0.02)
Kuwait	8253_x000D_ (4307 to 17113)	410.01_x000D_ (215.29 to 846.72)	6072_x000D_ (4717 to 7892)	136.74_x000D_ (106.31 to 176)	-0.26_x000D_ (-0.63 to 0.43)	-1.74_x000D_ (-2.98 to -0.49)
Kyrgyzstan	10383_x000D_ (8174 to 13267)	216.27_x000D_ (169.81 to 275.51)	11651_x000D_ (9050 to 14968)	168.86_x000D_ (130.65 to 216.31)	0.12_x000D_ (0.06 to 0.19)	-0.92_x000D_ (-1.11 to -0.73)
Lao People's Democratic Republic	5971_x000D_ (4426 to 8789)	134.25_x000D_ (99.86 to 192.37)	7216_x000D_ (5748 to 8931)	95.13_x000D_ (76.13 to 117.68)	0.21_x000D_ (-0.16 to 0.51)	-0.69_x000D_ (-0.86 to -0.52)
Latvia	10585_x000D_ (8284 to 13615)	415.89_x000D_ (325.03 to 534.09)	4534_x000D_ (3498 to 5872)	281.86_x000D_ (219.56 to 364.58)	-0.57_x000D_ (-0.59 to -0.55)	-1.5_x000D_ (-1.62 to -1.38)
Lebanon	9041_x000D_ (5992 to 15336)	259.21_x000D_ (172.16 to 436.92)	6694_x000D_ (5231 to 8502)	131.26_x000D_ (102.99 to 166.65)	-0.26_x000D_ (-0.55 to 0.08)	-1.1_x000D_ (-1.83 to -0.37)
Lesotho	1556_x000D_ (1203 to 1968)	80.93_x000D_ (63.08 to 101.31)	2106_x000D_ (1628 to 2655)	94.97_x000D_ (73.55 to 119.41)	0.35_x000D_ (0.26 to 0.45)	0.59_x000D_ (0.4 to 0.79)
Liberia	15719_x000D_ (5064 to 41890)	746.63_x000D_ (243.43 to 1942.51)	3240_x000D_ (2474 to 4180)	65.52_x000D_ (50.25 to 84.88)	-0.79_x000D_ (-0.93 to -0.33)	-6.33_x000D_ (-8.85 to -3.74)
Libya	6076_x000D_ (4800 to 7660)	130.06_x000D_ (103.45 to 163.78)	14161_x000D_ (10473 to 20686)	203.52_x000D_ (149.53 to 302.19)	1.33_x000D_ (0.84 to 2.37)	2.6_x000D_ (0.96 to 4.27)
Lithuania	13749_x000D_ (10806 to 17642)	381.82_x000D_ (299.59 to 486.15)	7057_x000D_ (5449 to 9156)	292.69_x000D_ (224.77 to 381)	-0.49_x000D_ (-0.51 to -0.46)	-0.89_x000D_ (-0.98 to -0.8)
Luxembourg	899_x000D_ (690 to 1175)	259.48_x000D_ (198.65 to 340.72)	1143_x000D_ (847 to 1539)	215.75_x000D_ (159.87 to 294.11)	0.27_x000D_ (0.17 to 0.37)	-0.89_x000D_ (-1 to -0.78)
Madagascar	11788_x000D_ (8884 to 15521)	91.21_x000D_ (68.88 to 119.18)	25465_x000D_ (19250 to 33013)	88.6_x000D_ (67.49 to 115.51)	1.16_x000D_ (1.05 to 1.3)	-0.16_x000D_ (-0.28 to -0.03)
Malawi	7841_x000D_ (5921 to 10119)	75.48_x000D_ (57.43 to 97.73)	15752_x000D_ (11818 to 20532)	78.04_x000D_ (58.74 to 101.58)	1.01_x000D_ (0.92 to 1.1)	0.01_x000D_ (-0.11 to 0.13)
Malaysia	19291_x000D_ (15361 to 24020)	102.59_x000D_ (81.59 to 128.37)	34429_x000D_ (27157 to 43299)	107.94_x000D_ (85.39 to 135.7)	0.78_x000D_ (0.69 to 0.88)	-0.01_x000D_ (-0.19 to 0.18)
Maldives	220_x000D_ (173 to 277)	90.7_x000D_ (71.99 to 113.89)	480_x000D_ (380 to 607)	92.86_x000D_ (73.49 to 116.92)	1.18_x000D_ (0.98 to 1.39)	-0.11_x000D_ (-0.6 to 0.39)
Mali	9263_x000D_ (6568 to 14189)	101.06_x000D_ (72.32 to 153.45)	21128_x000D_ (15519 to 30493)	92.09_x000D_ (68.58 to 129.72)	1.28_x000D_ (1.05 to 1.47)	-1.3_x000D_ (-2.99 to 0.43)
Malta	752_x000D_ (566 to 1001)	218.07_x000D_ (163.42 to 290.65)	781_x000D_ (580 to 1063)	228.43_x000D_ (166.48 to 314.27)	0.04_x000D_ (-0.02 to 0.1)	0.38_x000D_ (0.31 to 0.45)
Marshall Islands	40_x000D_ (32 to 50)	86.13_x000D_ (68.93 to 106.75)	52_x000D_ (41 to 65)	87.31_x000D_ (69.23 to 109.55)	0.28_x000D_ (0.21 to 0.36)	0.01_x000D_ (-0.06 to 0.08)
Mauritania	1956_x000D_ (1487 to 2529)	91.21_x000D_ (69.09 to 119.54)	3289_x000D_ (2516 to 4220)	79.85_x000D_ (60.74 to 102.62)	0.68_x000D_ (0.48 to 0.81)	-0.25_x000D_ (-0.41 to -0.08)
Mauritius	909_x000D_ (697 to 1174)	78.67_x000D_ (60.35 to 101.87)	1128_x000D_ (858 to 1470)	93.65_x000D_ (70.7 to 122.38)	0.24_x000D_ (0.16 to 0.34)	0.65_x000D_ (0.59 to 0.7)
Mexico	168872_x000D_ (124882 to 224355)	181.63_x000D_ (134.73 to 241.52)	194184_x000D_ (143951 to 254735)	154.79_x000D_ (115.06 to 202.81)	0.15_x000D_ (0.1 to 0.21)	1.39_x000D_ (0.82 to 1.95)
Micronesia (Federated States of)	92_x000D_ (74 to 113)	85.81_x000D_ (69.07 to 105.54)	95_x000D_ (76 to 121)	90.15_x000D_ (71.37 to 113.52)	0.04_x000D_ (-0.03 to 0.1)	0.1_x000D_ (-0.28 to 0.47)
Monaco	41_x000D_ (29 to 56)	168.94_x000D_ (118.03 to 237.53)	55_x000D_ (38 to 77)	189.79_x000D_ (129.3 to 271.79)	0.35_x000D_ (0.29 to 0.41)	0.44_x000D_ (0.37 to 0.51)
Mongolia	4697_x000D_ (3703 to 5962)	196.31_x000D_ (155.53 to 248.21)	7753_x000D_ (6090 to 10033)	221.77_x000D_ (174.54 to 287.27)	0.65_x000D_ (0.56 to 0.75)	0.58_x000D_ (0.46 to 0.7)
Montenegro	2244_x000D_ (1731 to 2912)	358.7_x000D_ (276.31 to 465.11)	1880_x000D_ (1421 to 2479)	347.54_x000D_ (264.88 to 457.67)	-0.16_x000D_ (-0.19 to -0.13)	-0.16_x000D_ (-0.23 to -0.09)
Morocco	39391_x000D_ (30899 to 50362)	139.05_x000D_ (110.04 to 176.91)	49216_x000D_ (38396 to 63127)	134.8_x000D_ (105.05 to 172.88)	0.25_x000D_ (0.17 to 0.34)	-0.25_x000D_ (-0.31 to -0.19)
Mozambique	21169_x000D_ (13164 to 38941)	151.53_x000D_ (94.68 to 277.32)	33410_x000D_ (25457 to 43064)	107.9_x000D_ (82.05 to 139.52)	0.58_x000D_ (-0.13 to 1.28)	-0.26_x000D_ (-0.81 to 0.28)
Myanmar	58324_x000D_ (46327 to 72676)	128.08_x000D_ (102.7 to 159.13)	61338_x000D_ (48745 to 77756)	111.05_x000D_ (88.13 to 140.85)	0.05_x000D_ (-0.03 to 0.14)	-0.19_x000D_ (-1.31 to 0.94)
Namibia	1261_x000D_ (971 to 1598)	85.6_x000D_ (66.73 to 108.35)	2220_x000D_ (1709 to 2794)	87.82_x000D_ (68.11 to 110.09)	0.76_x000D_ (0.67 to 0.86)	-0.08_x000D_ (-0.32 to 0.17)
Nauru	9_x000D_ (7 to 12)	87.34_x000D_ (66.63 to 111.52)	10_x000D_ (8 to 14)	93.99_x000D_ (69.79 to 123.3)	0.15_x000D_ (0.08 to 0.22)	0.19_x000D_ (0.13 to 0.24)
Nepal	27044_x000D_ (21278 to 33779)	132.47_x000D_ (104.72 to 166.42)	43673_x000D_ (34248 to 55228)	136.6_x000D_ (107.21 to 172.61)	0.61_x000D_ (0.55 to 0.68)	0.01_x000D_ (-0.55 to 0.58)
Netherlands	22853_x000D_ (17693 to 29777)	166.26_x000D_ (126.99 to 217.59)	26039_x000D_ (19554 to 34864)	171.98_x000D_ (128.43 to 228.82)	0.14_x000D_ (0.07 to 0.22)	-0.06_x000D_ (-0.24 to 0.11)
New Zealand	15676_x000D_ (11759 to 21126)	471.51_x000D_ (353.47 to 635.05)	17981_x000D_ (13656 to 23849)	464.15_x000D_ (350.13 to 620.59)	0.15_x000D_ (0.07 to 0.23)	-0.1_x000D_ (-0.18 to -0.03)
Nicaragua	6851_x000D_ (5331 to 8684)	145.16_x000D_ (114.08 to 182.23)	8890_x000D_ (6928 to 11339)	129.01_x000D_ (100.53 to 165.51)	0.3_x000D_ (0.19 to 0.4)	-0.54_x000D_ (-0.88 to -0.2)
Niger	7245_x000D_ (5474 to 9693)	84.85_x000D_ (64.4 to 111.53)	19244_x000D_ (14639 to 25000)	80.06_x000D_ (61 to 102.77)	1.66_x000D_ (1.52 to 1.78)	-0.02_x000D_ (-0.28 to 0.25)
Nigeria	72435_x000D_ (55016 to 93459)	75.95_x000D_ (58.84 to 96.93)	178772_x000D_ (136112 to 231083)	79.28_x000D_ (60.91 to 101.48)	1.47_x000D_ (1.29 to 1.81)	0.55_x000D_ (0.26 to 0.84)
Niue	2_x000D_ (1 to 2)	84.8_x000D_ (63.99 to 108.94)	1_x000D_ (1 to 2)	89.74_x000D_ (66.26 to 117.35)	-0.25_x000D_ (-0.3 to -0.19)	0.13_x000D_ (-0.37 to 0.62)
North Macedonia	7495_x000D_ (5737 to 9921)	368.68_x000D_ (281.65 to 488.37)	6021_x000D_ (4546 to 7973)	324.57_x000D_ (245.96 to 431.1)	-0.2_x000D_ (-0.3 to -0.1)	-0.65_x000D_ (-0.77 to -0.54)
Northern Mariana Islands	56_x000D_ (42 to 72)	112.4_x000D_ (84.8 to 143.91)	44_x000D_ (32 to 57)	107.69_x000D_ (78.54 to 140.46)	-0.21_x000D_ (-0.28 to -0.14)	-0.26_x000D_ (-0.39 to -0.14)
Norway	8576_x000D_ (6150 to 11680)	209.59_x000D_ (149.48 to 284.91)	9770_x000D_ (6804 to 13588)	198.14_x000D_ (137.27 to 280.18)	0.14_x000D_ (0.08 to 0.2)	-0.32_x000D_ (-0.4 to -0.24)
Oman	3358_x000D_ (2624 to 4293)	159.74_x000D_ (125.11 to 202.56)	7659_x000D_ (5979 to 9799)	153.77_x000D_ (120.34 to 195.76)	1.28_x000D_ (1.11 to 1.47)	-0.21_x000D_ (-0.25 to -0.17)
Pakistan	115513_x000D_ (93199 to 142820)	101.75_x000D_ (81.9 to 126.41)	272567_x000D_ (217863 to 342050)	116.43_x000D_ (93.12 to 146.61)	1.36_x000D_ (1.23 to 1.51)	0.78_x000D_ (0.56 to 1)
Palau	22_x000D_ (16 to 28)	134.47_x000D_ (100.32 to 173.1)	26_x000D_ (19 to 33)	144.61_x000D_ (107.17 to 188.58)	0.17_x000D_ (0.1 to 0.23)	0.15_x000D_ (0.1 to 0.2)
Palestine	5552_x000D_ (3503 to 10041)	228.65_x000D_ (146.21 to 412.34)	7728_x000D_ (6132 to 9759)	138.1_x000D_ (110.17 to 173.04)	0.39_x000D_ (-0.16 to 1.07)	-0.73_x000D_ (-3.36 to 1.98)
Panama	3931_x000D_ (3092 to 4959)	149.36_x000D_ (117.19 to 188.6)	6236_x000D_ (4889 to 7838)	150.56_x000D_ (117.9 to 189.33)	0.59_x000D_ (0.5 to 0.68)	0.01_x000D_ (-0.05 to 0.08)
Papua New Guinea	3673_x000D_ (2959 to 4565)	85.38_x000D_ (69.11 to 106.22)	10149_x000D_ (7937 to 12777)	98.88_x000D_ (77.52 to 123.85)	1.76_x000D_ (1.52 to 1.97)	0.2_x000D_ (-0.37 to 0.78)
Paraguay	6770_x000D_ (5211 to 8690)	150.05_x000D_ (116.54 to 191.42)	10644_x000D_ (8360 to 13550)	146.56_x000D_ (115.08 to 186.68)	0.57_x000D_ (0.51 to 0.65)	-0.14_x000D_ (-0.21 to -0.06)
Peru	41793_x000D_ (30139 to 62886)	172.36_x000D_ (125.35 to 255.4)	41635_x000D_ (32943 to 53399)	121.74_x000D_ (96.31 to 155.82)	0_x000D_ (-0.32 to 0.29)	-0.79_x000D_ (-1.15 to -0.42)
Philippines	88294_x000D_ (69607 to 112499)	131.85_x000D_ (103.98 to 167.88)	126810_x000D_ (102372 to 156801)	109.12_x000D_ (87.98 to 134.68)	0.44_x000D_ (0.27 to 0.56)	-0.45_x000D_ (-0.7 to -0.21)
Poland	142270_x000D_ (109709 to 185588)	384.26_x000D_ (296.69 to 502.35)	110940_x000D_ (84358 to 147977)	338.19_x000D_ (256.21 to 448.59)	-0.22_x000D_ (-0.27 to -0.17)	-0.49_x000D_ (-0.62 to -0.37)
Portugal	19617_x000D_ (15349 to 25160)	205.64_x000D_ (161.34 to 262.63)	12221_x000D_ (9324 to 15958)	144.03_x000D_ (108.63 to 188.29)	-0.38_x000D_ (-0.42 to -0.34)	-1.63_x000D_ (-1.76 to -1.5)
Puerto Rico	4839_x000D_ (3711 to 6275)	132.8_x000D_ (101.83 to 172.06)	4344_x000D_ (3262 to 5678)	142.09_x000D_ (106.71 to 186.99)	-0.1_x000D_ (-0.17 to -0.04)	0.48_x000D_ (0.23 to 0.73)
Qatar	975_x000D_ (766 to 1249)	187.95_x000D_ (147.59 to 239)	5824_x000D_ (4457 to 7624)	173.68_x000D_ (133.38 to 225.09)	4.97_x000D_ (4.53 to 5.45)	-0.14_x000D_ (-0.23 to -0.04)
Republic of Korea	120343_x000D_ (93485 to 157210)	252.78_x000D_ (196.79 to 329.97)	101288_x000D_ (76855 to 133673)	221.06_x000D_ (167.88 to 292.33)	-0.16_x000D_ (-0.21 to -0.1)	-0.75_x000D_ (-0.87 to -0.63)
Republic of Moldova	14468_x000D_ (11491 to 18388)	326.62_x000D_ (258.65 to 414.08)	7817_x000D_ (6100 to 10059)	244.05_x000D_ (191.18 to 313.46)	-0.46_x000D_ (-0.49 to -0.43)	-1.31_x000D_ (-1.52 to -1.1)
Romania	91251_x000D_ (69984 to 118459)	404.1_x000D_ (310.87 to 524.27)	53267_x000D_ (40036 to 70099)	335.8_x000D_ (252.45 to 442.31)	-0.42_x000D_ (-0.44 to -0.39)	-0.78_x000D_ (-0.89 to -0.66)
Russian Federation	594091_x000D_ (469616 to 765208)	406.14_x000D_ (320.92 to 521.54)	411280_x000D_ (321196 to 533794)	309.13_x000D_ (241.72 to 397.2)	-0.31_x000D_ (-0.34 to -0.27)	-0.96_x000D_ (-1.18 to -0.75)
Rwanda	18996_x000D_ (9844 to 39659)	243.69_x000D_ (129.35 to 503.33)	11720_x000D_ (8870 to 15145)	86.93_x000D_ (66.12 to 112.88)	-0.38_x000D_ (-0.71 to 0.17)	-4.83_x000D_ (-7.16 to -2.45)
Saint Kitts and Nevis	55_x000D_ (40 to 75)	128.91_x000D_ (93.55 to 176.29)	83_x000D_ (61 to 111)	146.5_x000D_ (107.28 to 195.47)	0.52_x000D_ (0.43 to 0.62)	0.41_x000D_ (0.33 to 0.48)
Saint Lucia	191_x000D_ (152 to 238)	126.17_x000D_ (100.52 to 157.04)	225_x000D_ (179 to 284)	139.75_x000D_ (110.69 to 177.1)	0.18_x000D_ (0.1 to 0.26)	0.37_x000D_ (0.29 to 0.45)
Saint Vincent and the Grenadines	150_x000D_ (119 to 189)	123.02_x000D_ (97.95 to 154.54)	150_x000D_ (119 to 189)	139.16_x000D_ (110.63 to 176.05)	0_x000D_ (-0.06 to 0.05)	0.38_x000D_ (0.28 to 0.48)
Samoa	159_x000D_ (126 to 196)	93.3_x000D_ (74.51 to 114.84)	201_x000D_ (157 to 254)	92.44_x000D_ (72.74 to 116.27)	0.26_x000D_ (0.14 to 0.35)	0.25_x000D_ (-0.61 to 1.12)
San Marino	40_x000D_ (29 to 56)	182.97_x000D_ (129.55 to 256.66)	55_x000D_ (38 to 77)	195.35_x000D_ (134.33 to 278)	0.37_x000D_ (0.29 to 0.45)	0.23_x000D_ (0.17 to 0.3)
Sao Tome and Principe	112_x000D_ (86 to 145)	84.73_x000D_ (64.96 to 109.44)	200_x000D_ (152 to 257)	94.23_x000D_ (72.08 to 121.41)	0.78_x000D_ (0.68 to 0.87)	0.36_x000D_ (0.31 to 0.41)
Saudi Arabia	43590_x000D_ (33603 to 56822)	245.41_x000D_ (189.06 to 319.26)	112115_x000D_ (82725 to 150796)	274.32_x000D_ (205.08 to 365.3)	1.57_x000D_ (1.28 to 1.88)	0.48_x000D_ (0.36 to 0.6)
Senegal	5956_x000D_ (4500 to 7790)	73.3_x000D_ (55.65 to 95.02)	10869_x000D_ (8277 to 14115)	69.6_x000D_ (53.15 to 90.78)	0.83_x000D_ (0.59 to 0.98)	-0.38_x000D_ (-0.65 to -0.1)
Serbia	29365_x000D_ (22668 to 38429)	333.71_x000D_ (257.12 to 433.26)	23779_x000D_ (17951 to 31551)	325.2_x000D_ (244.76 to 432.49)	-0.19_x000D_ (-0.25 to -0.13)	-0.63_x000D_ (-1.33 to 0.08)
Seychelles	74_x000D_ (56 to 95)	98.84_x000D_ (75.69 to 127.02)	97_x000D_ (74 to 125)	96.16_x000D_ (73.24 to 123.82)	0.32_x000D_ (0.24 to 0.4)	-0.26_x000D_ (-0.38 to -0.13)
Sierra Leone	2693_x000D_ (2050 to 3525)	69.14_x000D_ (53.01 to 90.12)	5937_x000D_ (4529 to 7708)	69.7_x000D_ (53.03 to 90.47)	1.2_x000D_ (1.11 to 1.32)	-4.55_x000D_ (-6.73 to -2.32)
Singapore	7035_x000D_ (5410 to 9170)	216.28_x000D_ (166.73 to 285.61)	9424_x000D_ (7105 to 12737)	194.73_x000D_ (147.14 to 258.33)	0.34_x000D_ (0.27 to 0.42)	-0.56_x000D_ (-0.66 to -0.46)
Slovakia	20752_x000D_ (15732 to 26915)	399.02_x000D_ (303.63 to 519.57)	17437_x000D_ (13146 to 23179)	369.83_x000D_ (279.21 to 488.08)	-0.16_x000D_ (-0.2 to -0.11)	-0.32_x000D_ (-0.39 to -0.25)
Slovenia	8508_x000D_ (6461 to 11137)	447.17_x000D_ (341.01 to 586.7)	6871_x000D_ (5189 to 9174)	401.13_x000D_ (303.1 to 538.39)	-0.19_x000D_ (-0.24 to -0.14)	0.03_x000D_ (-0.15 to 0.22)
Solomon Islands	352_x000D_ (277 to 444)	101.47_x000D_ (80.19 to 127.73)	708_x000D_ (547 to 916)	104.42_x000D_ (80.68 to 136.12)	1.01_x000D_ (0.87 to 1.16)	0.04_x000D_ (-0.13 to 0.21)
Somalia	18336_x000D_ (9084 to 39646)	242.53_x000D_ (123.28 to 517.95)	27055_x000D_ (19087 to 41299)	125.3_x000D_ (89.3 to 188.88)	0.48_x000D_ (-0.02 to 1.34)	0.33_x000D_ (-1.27 to 1.95)
South Africa	46631_x000D_ (35641 to 60492)	120.79_x000D_ (92.03 to 156.96)	52018_x000D_ (39666 to 66128)	90.95_x000D_ (69.66 to 114.63)	0.12_x000D_ (0.04 to 0.18)	-0.81_x000D_ (-0.97 to -0.66)
South Sudan	5920_x000D_ (4506 to 7634)	96.81_x000D_ (74.21 to 126.19)	11361_x000D_ (8390 to 16035)	115.84_x000D_ (86.11 to 160.15)	0.92_x000D_ (0.64 to 1.61)	1.32_x000D_ (-0.49 to 3.17)
Spain	76487_x000D_ (59040 to 98553)	209.86_x000D_ (162.31 to 272.14)	68247_x000D_ (50749 to 92684)	189.16_x000D_ (138.34 to 260.23)	-0.11_x000D_ (-0.19 to -0.02)	-0.58_x000D_ (-0.66 to -0.51)
Sri Lanka	52442_x000D_ (30044 to 103834)	282.72_x000D_ (164.7 to 547.76)	24763_x000D_ (19520 to 30940)	116.52_x000D_ (92.27 to 145.49)	-0.53_x000D_ (-0.73 to -0.21)	-2.75_x000D_ (-4.09 to -1.39)
Sudan	42918_x000D_ (24369 to 83806)	194.56_x000D_ (110.41 to 378.82)	44305_x000D_ (33389 to 58034)	99.24_x000D_ (75.15 to 129.38)	0.03_x000D_ (-0.47 to 0.74)	-1.32_x000D_ (-2.21 to -0.43)
Suriname	480_x000D_ (381 to 597)	113.66_x000D_ (90.28 to 141.06)	708_x000D_ (564 to 887)	126.43_x000D_ (100.93 to 157.98)	0.47_x000D_ (0.41 to 0.54)	0.42_x000D_ (0.37 to 0.46)
Sweden	15750_x000D_ (11147 to 21550)	200.47_x000D_ (142.61 to 275.61)	18401_x000D_ (12750 to 25594)	200.39_x000D_ (138.42 to 280.33)	0.17_x000D_ (0.11 to 0.23)	-0.06_x000D_ (-0.19 to 0.07)
Switzerland	18785_x000D_ (14226 to 24776)	295.17_x000D_ (221.11 to 388.49)	17762_x000D_ (13100 to 24313)	242.58_x000D_ (173.6 to 336.88)	-0.05_x000D_ (-0.12 to 0.01)	-1.13_x000D_ (-1.35 to -0.92)
Syrian Arab Republic	16465_x000D_ (12864 to 20985)	108.68_x000D_ (85.76 to 138.56)	30774_x000D_ (19931 to 52547)	233.68_x000D_ (145.99 to 424.27)	0.87_x000D_ (0.32 to 1.99)	8.19_x000D_ (5.25 to 11.22)
Taiwan (Province of China)	19636_x000D_ (15424 to 24786)	92.12_x000D_ (72.96 to 115.89)	14581_x000D_ (11464 to 18271)	62.95_x000D_ (49.62 to 78.34)	-0.26_x000D_ (-0.31 to -0.2)	-1.78_x000D_ (-2.02 to -1.54)
Tajikistan	11663_x000D_ (9099 to 14926)	196.73_x000D_ (154.29 to 250.92)	16759_x000D_ (12935 to 21806)	160.99_x000D_ (124.81 to 210.13)	0.44_x000D_ (0.36 to 0.52)	-2.74_x000D_ (-4.18 to -1.28)
Thailand	78980_x000D_ (63202 to 98317)	129.47_x000D_ (103.48 to 160.88)	70586_x000D_ (55847 to 88541)	108.06_x000D_ (85.31 to 134.56)	-0.11_x000D_ (-0.18 to -0.02)	-0.78_x000D_ (-0.88 to -0.68)
Timor-Leste	1849_x000D_ (1038 to 3725)	208.34_x000D_ (119.99 to 405.08)	1245_x000D_ (991 to 1545)	87.5_x000D_ (69.79 to 109.03)	-0.33_x000D_ (-0.65 to 0.17)	-5.07_x000D_ (-6.86 to -3.25)
Togo	3009_x000D_ (2313 to 3884)	76.65_x000D_ (58.73 to 99.07)	6423_x000D_ (4928 to 8217)	78.22_x000D_ (60.11 to 100.35)	1.13_x000D_ (1.04 to 1.23)	-0.01_x000D_ (-0.33 to 0.32)
Tokelau	1_x000D_ (1 to 2)	78.2_x000D_ (59.14 to 101.08)	1_x000D_ (1 to 2)	85.6_x000D_ (63.51 to 111.57)	-0.09_x000D_ (-0.14 to -0.02)	0.29_x000D_ (0.2 to 0.37)
Tonga	84_x000D_ (67 to 103)	83.64_x000D_ (66.78 to 103.53)	79_x000D_ (62 to 100)	75.13_x000D_ (58.91 to 94.05)	-0.05_x000D_ (-0.13 to 0.04)	-0.44_x000D_ (-0.7 to -0.18)
Trinidad and Tobago	1612_x000D_ (1277 to 2019)	125_x000D_ (99.07 to 156.59)	1605_x000D_ (1285 to 1996)	129.05_x000D_ (102.95 to 161.46)	0_x000D_ (-0.13 to 0.09)	0.48_x000D_ (0.37 to 0.58)
Tunisia	11682_x000D_ (9165 to 14938)	126.57_x000D_ (98.81 to 162.06)	14135_x000D_ (11102 to 18277)	126.6_x000D_ (99.24 to 163.53)	0.21_x000D_ (0.14 to 0.29)	0.05_x000D_ (-0.04 to 0.13)
Turkey	81123_x000D_ (64369 to 102313)	123.64_x000D_ (98.23 to 156.27)	97896_x000D_ (76612 to 125326)	123.68_x000D_ (96.59 to 159.07)	0.21_x000D_ (0.09 to 0.34)	-0.39_x000D_ (-0.91 to 0.13)
Turkmenistan	7230_x000D_ (5685 to 9235)	172.22_x000D_ (135.75 to 219.47)	9470_x000D_ (7344 to 12248)	180.16_x000D_ (140.08 to 232.73)	0.31_x000D_ (0.24 to 0.38)	-0.02_x000D_ (-0.31 to 0.26)
Tuvalu	7_x000D_ (5 to 9)	76.57_x000D_ (58.25 to 98.86)	10_x000D_ (8 to 13)	86.51_x000D_ (64.79 to 111.65)	0.44_x000D_ (0.35 to 0.54)	0.35_x000D_ (0.29 to 0.42)
Uganda	19276_x000D_ (13895 to 27552)	100.89_x000D_ (73.18 to 143.09)	38197_x000D_ (28926 to 49714)	83.91_x000D_ (64 to 108.92)	0.98_x000D_ (0.45 to 1.35)	-0.69_x000D_ (-1.24 to -0.15)
Ukraine	182089_x000D_ (140072 to 236194)	368.38_x000D_ (284.48 to 478.56)	122415_x000D_ (94896 to 159526)	320.44_x000D_ (250.15 to 411.66)	-0.33_x000D_ (-0.35 to -0.3)	-0.68_x000D_ (-0.9 to -0.45)
United Arab Emirates	3211_x000D_ (2533 to 4082)	153.78_x000D_ (122.1 to 194.88)	13849_x000D_ (10950 to 17934)	144.38_x000D_ (113.99 to 184.21)	3.31_x000D_ (3.02 to 3.63)	-0.3_x000D_ (-0.37 to -0.23)
United Kingdom	102814_x000D_ (78351 to 135154)	204.32_x000D_ (155.06 to 270.86)	108854_x000D_ (81319 to 146771)	190.91_x000D_ (139.11 to 256.99)	0.06_x000D_ (-0.01 to 0.12)	-0.31_x000D_ (-0.41 to -0.2)
United Republic of Tanzania	23714_x000D_ (18024 to 30490)	84.3_x000D_ (64.73 to 108.49)	51594_x000D_ (38977 to 67227)	83.95_x000D_ (64.18 to 108.15)	1.18_x000D_ (1.1 to 1.25)	0_x000D_ (-0.1 to 0.11)
United States of America	540407_x000D_ (396592 to 719129)	217.65_x000D_ (159.91 to 290.53)	571669_x000D_ (421599 to 756005)	180_x000D_ (132.55 to 236.07)	0.06_x000D_ (-0.01 to 0.13)	-1.22_x000D_ (-1.61 to -0.83)
United States Virgin Islands	134_x000D_ (101 to 176)	124.79_x000D_ (94.12 to 163.53)	117_x000D_ (88 to 154)	128.12_x000D_ (96.12 to 169.69)	-0.13_x000D_ (-0.18 to -0.07)	-0.04_x000D_ (-0.17 to 0.09)
Uruguay	8851_x000D_ (6481 to 12204)	291.48_x000D_ (213.23 to 400.97)	8230_x000D_ (6328 to 10847)	260.81_x000D_ (200.06 to 346.14)	-0.07_x000D_ (-0.15 to 0.01)	-0.6_x000D_ (-0.71 to -0.48)
Uzbekistan	45554_x000D_ (35685 to 57681)	193.48_x000D_ (152.62 to 247.98)	65081_x000D_ (50798 to 83632)	181.34_x000D_ (141.92 to 233.11)	0.43_x000D_ (0.36 to 0.5)	-0.34_x000D_ (-0.41 to -0.28)
Vanuatu	118_x000D_ (93 to 146)	73.07_x000D_ (58.38 to 90.36)	237_x000D_ (186 to 297)	76.24_x000D_ (60.07 to 95.23)	1.01_x000D_ (0.91 to 1.12)	-0.31_x000D_ (-1.12 to 0.51)
Venezuela (Bolivarian Republic of)	38836_x000D_ (30424 to 49209)	181.22_x000D_ (142.08 to 229.23)	49743_x000D_ (38878 to 63517)	184.37_x000D_ (143.77 to 235.73)	0.28_x000D_ (0.2 to 0.38)	-0.07_x000D_ (-0.53 to 0.4)
Viet Nam	74043_x000D_ (58605 to 92636)	103.39_x000D_ (82.22 to 130.29)	108525_x000D_ (85802 to 136369)	113.16_x000D_ (89.16 to 142.28)	0.47_x000D_ (0.36 to 0.6)	0.23_x000D_ (0.11 to 0.35)
Yemen	18314_x000D_ (14375 to 23042)	119.92_x000D_ (95.52 to 150.92)	109187_x000D_ (58316 to 228020)	303.62_x000D_ (164.81 to 624.79)	4.96_x000D_ (2.25 to 11)	3.15_x000D_ (1.89 to 4.42)
Zambia	6956_x000D_ (5321 to 8981)	81.53_x000D_ (63.12 to 105.62)	15944_x000D_ (12055 to 20753)	82.67_x000D_ (63.53 to 106.5)	1.29_x000D_ (1.13 to 1.44)	0.12_x000D_ (0.04 to 0.2)
Zimbabwe	7952_x000D_ (6115 to 10130)	71.61_x000D_ (56.04 to 90.96)	12147_x000D_ (9376 to 15278)	76.54_x000D_ (59.08 to 95.59)	0.53_x000D_ (0.42 to 0.75)	-0.02_x000D_ (-0.2 to 0.16)

## Sheet: Prevalence
Prevalence of facial fractures in 1990 and 2019 across 204 countries and territories with EAPC from 1990 and 2019.
Location	Number_1990 (95 UI%)	ASR_1990 (95 UI%)	Number_2019 (95 UI%)	ASR_2019 (95 UI%)	Number_change (95 UI%)	EAPC (95 UI%)
Global	1502798_x000D_ (1242616 to 1823648)	30.11_x000D_ (25.35 to 35.95)	2131637_x000D_ (1815747 to 2509598)	27.05_x000D_ (22.99 to 31.87)	0.42_x000D_ (0.34 to 0.48)	-0.39_x000D_ (-0.46 to -0.31)
Afghanistan	8380_x000D_ (3026 to 26471)	83.92_x000D_ (28.6 to 274.33)	21947_x000D_ (11137 to 46166)	83.68 (36.26 to 198.1)	1.62_x000D_ (0.46 to 3.95)	-0.33_x000D_ (-0.8 to 0.14)
Albania	2153_x000D_ (1651 to 2879)	65.82_x000D_ (51.84 to 86.48)	1593_x000D_ (1320 to 1950)	56.67_x000D_ (45.49 to 71.84)	-0.26_x000D_ (-0.33 to -0.18)	-1_x000D_ (-1.32 to -0.68)
Algeria	5534_x000D_ (4406 to 6884)	23.83_x000D_ (19.81 to 28.59)	8879_x000D_ (7299 to 10823)	21.64_x000D_ (17.94 to 26.16)	0.6_x000D_ (0.5 to 0.77)	-0.95_x000D_ (-1.27 to -0.63)
American Samoa	8_x000D_ (6 to 10)	19.6_x000D_ (16.53 to 23.52)	10_x000D_ (8 to 12)	19.04_x000D_ (15.95 to 22.76)	0.26_x000D_ (0.19 to 0.35)	0.01_x000D_ (-0.4 to 0.42)
Andorra	19_x000D_ (16 to 23)	35.92_x000D_ (29.49 to 44.19)	34_x000D_ (29 to 40)	36.59_x000D_ (29.86 to 45.58)	0.8_x000D_ (0.7 to 0.91)	0.01_x000D_ (-0.04 to 0.07)
Angola	3746_x000D_ (2134 to 6659)	38.24_x000D_ (23.15 to 65.88)	5089_x000D_ (3729 to 7645)	22.87_x000D_ (15.99 to 37.58)	0.36_x000D_ (-0.19 to 0.98)	-2.41_x000D_ (-3.39 to -1.43)
Antigua and Barbuda	15_x000D_ (12 to 19)	23.9_x000D_ (19.11 to 30.2)	23_x000D_ (19 to 29)	25.46_x000D_ (20.34 to 32.55)	0.56_x000D_ (0.49 to 0.64)	0.09_x000D_ (-0.05 to 0.22)
Argentina	12432_x000D_ (10047 to 15561)	37.86_x000D_ (30.75 to 47.27)	17077_x000D_ (13998 to 21064)	37.23_x000D_ (30.26 to 46.39)	0.37_x000D_ (0.32 to 0.42)	-0.2_x000D_ (-0.27 to -0.12)
Armenia	1583_x000D_ (1259 to 2007)	47.41_x000D_ (38.02 to 60.5)	970_x000D_ (808 to 1175)	31.34_x000D_ (25.47 to 38.64)	-0.39_x000D_ (-0.43 to -0.35)	-1.49_x000D_ (-1.74 to -1.24)
Australia	10576_x000D_ (8528 to 13527)	62.67_x000D_ (49.93 to 80.91)	15843_x000D_ (13269 to 19607)	62.14_x000D_ (49.71 to 80.06)	0.5_x000D_ (0.43 to 0.59)	-0.06_x000D_ (-0.13 to 0.01)
Austria	3420_x000D_ (2879 to 4143)	40.8_x000D_ (33.33 to 50.68)	3637_x000D_ (3116 to 4315)	35.59_x000D_ (28.8 to 44.98)	0.06_x000D_ (0.02 to 0.11)	-0.62_x000D_ (-0.67 to -0.57)
Azerbaijan	2317_x000D_ (1871 to 2872)	31.74_x000D_ (26.18 to 38.66)	2959_x000D_ (2421 to 3633)	28.65_x000D_ (23.37 to 35.44)	0.28_x000D_ (0.21 to 0.36)	-0.82_x000D_ (-1.27 to -0.35)
Bahamas	52_x000D_ (43 to 64)	21.1_x000D_ (17.7 to 25.45)	88_x000D_ (74 to 105)	23.14_x000D_ (19.29 to 27.96)	0.68_x000D_ (0.6 to 0.77)	0.27_x000D_ (0.21 to 0.34)
Bahrain	103_x000D_ (82 to 127)	21.06_x000D_ (17.48 to 25.29)	311_x000D_ (260 to 374)	21.58_x000D_ (17.75 to 26.51)	2.03_x000D_ (1.86 to 2.22)	0.1_x000D_ (0 to 0.2)
Bangladesh	17985_x000D_ (14517 to 21740)	19.71_x000D_ (16.65 to 23.05)	33589_x000D_ (27874 to 39607)	21.56_x000D_ (18.06 to 25.29)	0.87_x000D_ (0.77 to 0.96)	-0.46_x000D_ (-1.05 to 0.13)
Barbados	51_x000D_ (42 to 62)	19.78_x000D_ (16.3 to 24.01)	64_x000D_ (55 to 75)	20.98_x000D_ (17.15 to 25.54)	0.25_x000D_ (0.2 to 0.31)	0.1_x000D_ (0.03 to 0.17)
Belarus	6212_x000D_ (5243 to 7401)	57.28_x000D_ (47.59 to 68.89)	5376_x000D_ (4611 to 6378)	51.56_x000D_ (42.41 to 63.21)	-0.13_x000D_ (-0.17 to -0.1)	-0.18_x000D_ (-0.36 to 0)
Belgium	4165_x000D_ (3516 to 5009)	39.27_x000D_ (32.04 to 48.67)	5624_x000D_ (4833 to 6655)	41.2_x000D_ (33.43 to 51.76)	0.35_x000D_ (0.29 to 0.41)	0.73_x000D_ (0.31 to 1.15)
Belize	42_x000D_ (33 to 54)	23.37_x000D_ (19.15 to 28.64)	105_x000D_ (85 to 129)	26.25_x000D_ (21.71 to 31.68)	1.48_x000D_ (1.18 to 1.71)	0.21_x000D_ (0.06 to 0.35)
Benin	586_x000D_ (472 to 733)	15.47_x000D_ (13.21 to 18.29)	1546_x000D_ (1252 to 1910)	15.86_x000D_ (13.62 to 18.78)	1.64_x000D_ (1.56 to 1.72)	0.08_x000D_ (0.04 to 0.12)
Bermuda	12_x000D_ (10 to 14)	19.36_x000D_ (15.95 to 23.81)	15_x000D_ (13 to 18)	21.3_x000D_ (17.25 to 26.45)	0.28_x000D_ (0.21 to 0.36)	0.34_x000D_ (0.25 to 0.43)
Bhutan	124_x000D_ (100 to 153)	24.11_x000D_ (20.32 to 28.35)	199_x000D_ (167 to 236)	27.5_x000D_ (23.46 to 32.22)	0.6_x000D_ (0.5 to 0.69)	0.35_x000D_ (0.22 to 0.47)
Bolivia (Plurinational State of)	1243_x000D_ (986 to 1566)	20.62_x000D_ (17.09 to 25.09)	2212_x000D_ (1786 to 2737)	19.12_x000D_ (15.72 to 23.28)	0.78_x000D_ (0.69 to 0.87)	-0.43_x000D_ (-0.51 to -0.36)
Bosnia and Herzegovina	2657_x000D_ (2149 to 3353)	58.44_x000D_ (47.33 to 73.68)	2111_x000D_ (1740 to 2675)	60.24_x000D_ (48.38 to 77.23)	-0.21_x000D_ (-0.3 to -0.05)	-1.35_x000D_ (-2.25 to -0.45)
Botswana	167_x000D_ (133 to 211)	14.6_x000D_ (12.17 to 17.69)	368_x000D_ (302 to 450)	16.88_x000D_ (14.26 to 20.18)	1.2_x000D_ (1.03 to 1.37)	0.48_x000D_ (0.34 to 0.62)
Brazil	40524_x000D_ (32146 to 51149)	29.44_x000D_ (24.1 to 36.22)	56675_x000D_ (46667 to 69557)	25.26_x000D_ (20.6 to 31.26)	0.4_x000D_ (0.33 to 0.47)	-0.51_x000D_ (-0.57 to -0.44)
Brunei Darussalam	91_x000D_ (72 to 116)	37.89_x000D_ (31.12 to 46.6)	140_x000D_ (112 to 175)	32.78_x000D_ (26.87 to 40.57)	0.53_x000D_ (0.46 to 0.6)	-0.57_x000D_ (-0.67 to -0.48)
Bulgaria	5984_x000D_ (5016 to 7223)	67.44_x000D_ (55.21 to 83.13)	4258_x000D_ (3634 to 5063)	58.91_x000D_ (47.67 to 73.84)	-0.29_x000D_ (-0.32 to -0.26)	-0.45_x000D_ (-0.5 to -0.41)
Burkina Faso	1101_x000D_ (899 to 1354)	14.96_x000D_ (12.86 to 17.6)	3267_x000D_ (2598 to 4155)	18.27_x000D_ (15.39 to 21.98)	1.97_x000D_ (1.7 to 2.55)	0.51_x000D_ (0.31 to 0.7)
Burundi	915_x000D_ (737 to 1119)	20.15_x000D_ (17.12 to 23.76)	4184_x000D_ (2353 to 8401)	47.97_x000D_ (25.22 to 101.38)	3.57_x000D_ (1.6 to 8.51)	-0.17_x000D_ (-2.7 to 2.42)
Cabo Verde	47_x000D_ (39 to 58)	15.01_x000D_ (12.81 to 17.88)	90_x000D_ (76 to 108)	16.95_x000D_ (14.46 to 20.03)	0.92_x000D_ (0.82 to 1.02)	0.5_x000D_ (0.46 to 0.54)
Cambodia	2437_x000D_ (1593 to 4604)	27.22_x000D_ (18.32 to 51.78)	3556_x000D_ (2758 to 5193)	23.44_x000D_ (18.28 to 35.36)	0.46_x000D_ (0.1 to 0.83)	-0.75_x000D_ (-0.93 to -0.58)
Cameroon	1344_x000D_ (1091 to 1666)	16.73_x000D_ (14.3 to 19.78)	4277_x000D_ (3442 to 5303)	18.43_x000D_ (15.69 to 21.93)	2.18_x000D_ (1.98 to 2.61)	0.5_x000D_ (0.34 to 0.65)
Canada	9303_x000D_ (7897 to 11103)	32.31_x000D_ (27.13 to 39.04)	14037_x000D_ (12304 to 16289)	30.55_x000D_ (25.82 to 36.9)	0.51_x000D_ (0.43 to 0.6)	-0.22_x000D_ (-0.27 to -0.17)
Central African Republic	318_x000D_ (258 to 390)	13.75_x000D_ (11.74 to 16.17)	1080_x000D_ (770 to 1614)	22.81_x000D_ (16.93 to 33.06)	2.4_x000D_ (1.55 to 4.02)	3.27 (2.02 to 4.54)
Chad	1117_x000D_ (758 to 1753)	21.53_x000D_ (15.44 to 32.5)	2222_x000D_ (1746 to 2810)	18.74_x000D_ (15.34 to 23.83)	0.99_x000D_ (0.42 to 1.48)	-0.22_x000D_ (-0.67 to 0.23)
Chile	4667_x000D_ (3743 to 5880)	35.74_x000D_ (29.19 to 44.31)	6944_x000D_ (5781 to 8479)	37.2_x000D_ (30.28 to 46.26)	0.49_x000D_ (0.42 to 0.56)	0.06_x000D_ (-0.09 to 0.2)
China	175107_x000D_ (140884 to 217835)	16.03_x000D_ (13.16 to 19.54)	300796_x000D_ (255494 to 358249)	18.28_x000D_ (15.29 to 22.01)	0.72_x000D_ (0.59 to 0.86)	-0.04_x000D_ (-0.39 to 0.31)
Colombia	12434_x000D_ (9906 to 15698)	39.58_x000D_ (32.53 to 48.17)	13271_x000D_ (11153 to 15930)	27.5_x000D_ (22.81 to 33.21)	0.07_x000D_ (-0.1 to 0.18)	-1.69_x000D_ (-1.99 to -1.39)
Comoros	79_x000D_ (63 to 98)	20.53_x000D_ (17.41 to 24.44)	133_x000D_ (111 to 161)	20.44_x000D_ (17.27 to 24.21)	0.7_x000D_ (0.62 to 0.77)	-0.23_x000D_ (-0.42 to -0.04)
Congo	307_x000D_ (251 to 379)	14.96_x000D_ (12.78 to 17.64)	870_x000D_ (644 to 1306)	19.24_x000D_ (14.3 to 29.93)	1.84_x000D_ (1.23 to 3.44)	-0.28_x000D_ (-2.17 to 1.64)
Cook Islands	3_x000D_ (2 to 4)	17.58_x000D_ (14.75 to 20.94)	3_x000D_ (3 to 4)	17.38_x000D_ (14.44 to 21.1)	0.14_x000D_ (0.07 to 0.21)	-0.28_x000D_ (-0.72 to 0.17)
Costa Rica	748_x000D_ (599 to 938)	25.65_x000D_ (21.18 to 31.19)	1247_x000D_ (1044 to 1499)	26.46_x000D_ (21.77 to 32.27)	0.67_x000D_ (0.57 to 0.77)	0.13_x000D_ (0.04 to 0.22)
Croatia	3507_x000D_ (2942 to 4238)	69.2_x000D_ (56.87 to 85.24)	2937_x000D_ (2560 to 3420)	59.37_x000D_ (49.3 to 72.73)	-0.16_x000D_ (-0.23 to -0.1)	-0.68_x000D_ (-0.85 to -0.51)
Cuba	2911_x000D_ (2447 to 3473)	26.7_x000D_ (22.5 to 31.88)	3674_x000D_ (3171 to 4286)	28.97_x000D_ (23.89 to 35.29)	0.26_x000D_ (0.19 to 0.35)	0.31_x000D_ (0.23 to 0.39)
Cyprus	263_x000D_ (214 to 325)	34.26_x000D_ (27.91 to 42.44)	459_x000D_ (385 to 559)	34.38_x000D_ (27.66 to 43.49)	0.75_x000D_ (0.66 to 0.83)	-0.04_x000D_ (-0.09 to 0.02)
Czechia	7694_x000D_ (6488 to 9190)	71.21_x000D_ (58.9 to 86.86)	7100_x000D_ (6102 to 8401)	61.75_x000D_ (50.52 to 76.91)	-0.08_x000D_ (-0.11 to -0.04)	-0.22_x000D_ (-0.32 to -0.12)
C么te d'Ivoire	1530_x000D_ (1232 to 1908)	16.94_x000D_ (14.47 to 20.01)	3424_x000D_ (2785 to 4206)	16.78_x000D_ (14.33 to 19.71)	1.24_x000D_ (1.17 to 1.32)	-0.05_x000D_ (-0.31 to 0.21)
Democratic People's Republic of Korea	2330_x000D_ (1957 to 2792)	11.68_x000D_ (9.91 to 13.82)	3274_x000D_ (2817 to 3792)	11.37 (9.67 to 13.28)	0.4_x000D_ (0.31 to 0.49)	-0.02_x000D_ (-0.17 to 0.13)
Democratic Republic of the Congo	4846_x000D_ (3913 to 5984)	14.85_x000D_ (12.6 to 17.43)	12997_x000D_ (10081 to 16854)	17.46_x000D_ (14.07 to 22.68)	1.68_x000D_ (1.36 to 2.34)	-0.19_x000D_ (-1.3 to 0.93)
Denmark	2103_x000D_ (1804 to 2497)	36.65_x000D_ (30.17 to 45.22)	2088_x000D_ (1778 to 2505)	33.06_x000D_ (26.3 to 42.32)	-0.01_x000D_ (-0.04 to 0.03)	-0.52_x000D_ (-0.61 to -0.42)
Djibouti	100_x000D_ (71 to 154)	23.9_x000D_ (18.57 to 33.49)	201_x000D_ (164 to 247)	19.5_x000D_ (16.5 to 23.29)	1_x000D_ (0.31 to 1.53)	-1.11_x000D_ (-1.75 to -0.47)
Dominica	15_x000D_ (12 to 18)	19.82_x000D_ (16.52 to 23.99)	16_x000D_ (13 to 19)	22.32_x000D_ (18.49 to 26.87)	0.09_x000D_ (0.03 to 0.17)	0.5_x000D_ (0.38 to 0.63)
Dominican Republic	1417_x000D_ (1136 to 1759)	20.68_x000D_ (17.25 to 24.82)	2864_x000D_ (2356 to 3475)	26.51_x000D_ (21.97 to 31.9)	1.02_x000D_ (0.93 to 1.12)	0.93_x000D_ (0.8 to 1.07)
Ecuador	2107_x000D_ (1696 to 2613)	22.39_x000D_ (18.75 to 26.93)	3966_x000D_ (3237 to 4836)	22.87_x000D_ (18.85 to 27.62)	0.88_x000D_ (0.8 to 0.97)	0.07_x000D_ (-0.05 to 0.19)
Egypt	8930_x000D_ (7169 to 11033)	17.02_x000D_ (14.24 to 20.39)	17019_x000D_ (13786 to 20904)	17.96_x000D_ (14.94 to 21.64)	0.91_x000D_ (0.81 to 1)	0.2_x000D_ (0.04 to 0.37)
El Salvador	2856_x000D_ (1818 to 4934)	55.88_x000D_ (36.22 to 94.45)	2300_x000D_ (1785 to 3245)	37.1_x000D_ (28.6 to 52.96)	-0.19_x000D_ (-0.41 to 0.06)	-1.08_x000D_ (-1.33 to -0.83)
Equatorial Guinea	53_x000D_ (44 to 66)	14.42_x000D_ (12.32 to 17.02)	176_x000D_ (141 to 217)	14.43_x000D_ (12.23 to 17.07)	2.3_x000D_ (2.14 to 2.45)	0.07_x000D_ (-0.02 to 0.16)
Eritrea	4704_x000D_ (1666 to 11662)	152.89_x000D_ (57.31 to 365.26)	1706_x000D_ (1065 to 3238)	36.55_x000D_ (20.98 to 75.9)	-0.64_x000D_ (-0.86 to -0.21)	-3.12_x000D_ (-4.29 to -1.94)
Estonia	1132_x000D_ (966 to 1347)	68.68_x000D_ (57.51 to 82.94)	660_x000D_ (565 to 778)	46.06_x000D_ (37.78 to 56.46)	-0.42_x000D_ (-0.44 to -0.39)	-1.62_x000D_ (-1.74 to -1.5)
Eswatini	103_x000D_ (83 to 129)	15.6_x000D_ (13.27 to 18.69)	167_x000D_ (137 to 205)	16.4_x000D_ (13.88 to 19.55)	0.62_x000D_ (0.54 to 0.69)	0.2_x000D_ (0.12 to 0.27)
Ethiopia	41510_x000D_ (18629 to 90704)	78.92_x000D_ (39.39 to 160)	18825_x000D_ (14521 to 25739)	22.12_x000D_ (17.3 to 32.13)	-0.55_x000D_ (-0.8 to -0.07)	-2.03_x000D_ (-3.15 to -0.89)
Fiji	96_x000D_ (78 to 118)	13.98_x000D_ (11.82 to 16.61)	128_x000D_ (106 to 153)	14.48_x000D_ (12.13 to 17.15)	0.33_x000D_ (0.28 to 0.39)	0_x000D_ (-0.13 to 0.13)
Finland	2643_x000D_ (2221 to 3203)	50.35_x000D_ (40.87 to 62.68)	3009_x000D_ (2578 to 3599)	47.06_x000D_ (37.41 to 60.36)	0.14_x000D_ (0.09 to 0.19)	-0.22_x000D_ (-0.58 to 0.15)
France	25477_x000D_ (21463 to 30804)	40.97_x000D_ (33.5 to 50.65)	30302_x000D_ (26018 to 35848)	37.99_x000D_ (30.74 to 47.81)	0.19_x000D_ (0.14 to 0.25)	-0.36_x000D_ (-0.4 to -0.32)
Gabon	144_x000D_ (118 to 177)	16.55_x000D_ (14.02 to 19.58)	249_x000D_ (207 to 300)	15.85_x000D_ (13.52 to 18.66)	0.73_x000D_ (0.67 to 0.78)	-0.19_x000D_ (-0.24 to -0.14)
Gambia	112_x000D_ (89 to 142)	14.36_x000D_ (12.12 to 17.12)	259_x000D_ (209 to 320)	14.48_x000D_ (12.29 to 17.09)	1.31_x000D_ (1.15 to 1.42)	0.08_x000D_ (0 to 0.16)
Georgia	2196_x000D_ (1805 to 2689)	39.35_x000D_ (32.01 to 48.52)	1611_x000D_ (1364 to 1935)	42.27_x000D_ (34.43 to 51.99)	-0.27_x000D_ (-0.3 to -0.22)	0.18_x000D_ (-0.22 to 0.59)
Germany	29128_x000D_ (24663 to 34888)	34.33_x000D_ (27.93 to 42.51)	33106_x000D_ (28607 to 39027)	33.49_x000D_ (26.76 to 42.48)	0.14_x000D_ (0.09 to 0.19)	-0.26_x000D_ (-0.38 to -0.14)
Ghana	1827_x000D_ (1475 to 2257)	15.29_x000D_ (13.03 to 18.15)	4589_x000D_ (3790 to 5635)	17.3_x000D_ (14.67 to 20.46)	1.51_x000D_ (1.41 to 1.61)	0.47_x000D_ (0.41 to 0.53)
Greece	3770_x000D_ (3143 to 4571)	35.36_x000D_ (28.64 to 43.99)	3548_x000D_ (3035 to 4191)	31.76_x000D_ (25.36 to 40.02)	-0.06_x000D_ (-0.1 to -0.02)	-0.48_x000D_ (-0.53 to -0.43)
Greenland	28_x000D_ (22 to 35)	54.86_x000D_ (45.75 to 66.9)	24_x000D_ (20 to 29)	40.3_x000D_ (33.78 to 48.96)	-0.13_x000D_ (-0.19 to -0.07)	-1.22_x000D_ (-1.28 to -1.15)
Grenada	20_x000D_ (16 to 26)	23.5_x000D_ (18.84 to 30.8)	26_x000D_ (22 to 32)	25.17_x000D_ (20.57 to 30.96)	0.33_x000D_ (0.1 to 0.47)	0.2_x000D_ (0.1 to 0.29)
Guam	23_x000D_ (19 to 28)	18.15_x000D_ (15.28 to 21.57)	30_x000D_ (26 to 36)	17.34_x000D_ (14.54 to 20.92)	0.33_x000D_ (0.26 to 0.41)	-0.24_x000D_ (-0.34 to -0.14)
Guatemala	3028_x000D_ (2170 to 4502)	40.27_x000D_ (29.9 to 59.71)	5422_x000D_ (4318 to 7035)	32.39_x000D_ (26.17 to 41.52)	0.79_x000D_ (0.4 to 1.17)	-0.53_x000D_ (-0.64 to -0.43)
Guinea	776_x000D_ (631 to 963)	14.97_x000D_ (12.79 to 17.71)	1620_x000D_ (1312 to 1996)	16.52_x000D_ (14.21 to 19.51)	1.09_x000D_ (1.01 to 1.16)	0.38_x000D_ (0.12 to 0.64)
Guinea-Bissau	139_x000D_ (112 to 172)	17.88_x000D_ (15.34 to 21.11)	265_x000D_ (214 to 323)	17.92_x000D_ (15.21 to 21.02)	0.9_x000D_ (0.83 to 1)	-0.24_x000D_ (-0.85 to 0.38)
Guyana	176_x000D_ (142 to 218)	24.18_x000D_ (20.24 to 28.88)	204_x000D_ (170 to 247)	27.01_x000D_ (22.63 to 32.37)	0.16_x000D_ (0.1 to 0.21)	0.3_x000D_ (0.19 to 0.42)
Haiti	1373_x000D_ (1095 to 1754)	23.12_x000D_ (19.08 to 28.35)	3419_x000D_ (2539 to 4828)	30.6_x000D_ (22.42 to 44.7)	1.49_x000D_ (1.02 to 2.48)	1.72_x000D_ (0.25 to 3.2)
Honduras	1238_x000D_ (976 to 1586)	27.2_x000D_ (22.51 to 33.34)	2702_x000D_ (2163 to 3390)	28.48_x000D_ (23.47 to 34.78)	1.18_x000D_ (1.03 to 1.35)	-0.16_x000D_ (-0.73 to 0.42)
Hungary	7572_x000D_ (6485 to 8992)	67.94_x000D_ (56.54 to 82.66)	5906_x000D_ (5058 to 7014)	55.59_x000D_ (45.11 to 69.73)	-0.22_x000D_ (-0.25 to -0.19)	-0.93_x000D_ (-1.05 to -0.8)
Iceland	89_x000D_ (73 to 110)	34.24_x000D_ (27.78 to 42.82)	122_x000D_ (101 to 149)	33.25_x000D_ (26.54 to 42.26)	0.38_x000D_ (0.32 to 0.43)	-0.23_x000D_ (-0.31 to -0.14)
India	239274_x000D_ (195078 to 286393)	33.63_x000D_ (28.51 to 39.15)	449184_x000D_ (377345 to 530056)	34.37_x000D_ (29.37 to 40.02)	0.88_x000D_ (0.77 to 0.98)	0.11_x000D_ (-0.06 to 0.28)
Indonesia	31200_x000D_ (25035 to 38428)	19.18_x000D_ (16.07 to 22.95)	42219_x000D_ (34780 to 50837)	16.97_x000D_ (14.1 to 20.24)	0.35_x000D_ (0.3 to 0.42)	-0.58_x000D_ (-0.72 to -0.44)
Iran (Islamic Republic of)	21216_x000D_ (15865 to 29197)	44.14_x000D_ (31.81 to 66.34)	19847_x000D_ (16441 to 24521)	23.54_x000D_ (19.48 to 29.1)	-0.06_x000D_ (-0.22 to 0.08)	-1.65_x000D_ (-1.86 to -1.45)
Iraq	10418_x000D_ (6302 to 18881)	76.95_x000D_ (41.68 to 168.01)	19155_x000D_ (12773 to 32550)	49.97_x000D_ (31.9 to 88.32)	0.84_x000D_ (0.62 to 1.07)	0.39_x000D_ (-0.47 to 1.25)
Ireland	1237_x000D_ (1009 to 1535)	34.42_x000D_ (27.94 to 42.95)	1675_x000D_ (1384 to 2063)	33.32_x000D_ (26.5 to 42.4)	0.35_x000D_ (0.29 to 0.42)	-0.25_x000D_ (-0.35 to -0.15)
Israel	1633_x000D_ (1306 to 2067)	32.87_x000D_ (26.5 to 41.19)	3063_x000D_ (2483 to 3833)	32.34_x000D_ (25.84 to 40.9)	0.88_x000D_ (0.74 to 1.02)	0.04_x000D_ (-0.26 to 0.34)
Italy	23005_x000D_ (19517 to 27754)	37.53_x000D_ (30.85 to 46.3)	20950_x000D_ (18221 to 24459)	28.81_x000D_ (23.35 to 36.08)	-0.09_x000D_ (-0.14 to -0.04)	-1.75_x000D_ (-2.14 to -1.35)
Jamaica	530_x000D_ (420 to 677)	22.49_x000D_ (18.12 to 28.27)	636_x000D_ (517 to 787)	22.35_x000D_ (18.05 to 27.97)	0.2_x000D_ (0.13 to 0.27)	-0.14_x000D_ (-0.24 to -0.04)
Japan	43055_x000D_ (35718 to 52870)	32.64_x000D_ (26.44 to 40.82)	47257_x000D_ (40979 to 55460)	30.01_x000D_ (24.28 to 37.86)	0.1_x000D_ (0.03 to 0.17)	-0.4_x000D_ (-0.52 to -0.28)
Jordan	696_x000D_ (546 to 874)	19.6_x000D_ (16.28 to 23.6)	2123_x000D_ (1687 to 2648)	18.68_x000D_ (15.32 to 22.8)	2.05_x000D_ (1.9 to 2.2)	-0.2_x000D_ (-0.39 to -0.01)
Kazakhstan	6456_x000D_ (5226 to 7984)	39.9_x000D_ (32.75 to 48.81)	6759_x000D_ (5549 to 8241)	36.79_x000D_ (30.18 to 44.96)	0.05_x000D_ (0.01 to 0.09)	-0.06_x000D_ (-0.17 to 0.04)
Kenya	3459_x000D_ (2784 to 4370)	18.07_x000D_ (15.38 to 21.44)	8079_x000D_ (6572 to 9941)	18.68_x000D_ (15.86 to 22.01)	1.34_x000D_ (1.25 to 1.43)	0.13_x000D_ (0.01 to 0.25)
Kiribati	8_x000D_ (7 to 10)	12.09_x000D_ (10.29 to 14.38)	13_x000D_ (11 to 16)	12.27_x000D_ (10.35 to 14.53)	0.69_x000D_ (0.61 to 0.77)	-0.27_x000D_ (-0.58 to 0.05)
Kuwait	988_x000D_ (553 to 1849)	52.73_x000D_ (31.25 to 94.78)	1054_x000D_ (868 to 1302)	23.96_x000D_ (19.66 to 29.42)	0.07_x000D_ (-0.43 to 0.8)	-1.86_x000D_ (-2.63 to -1.1)
Kyrgyzstan	1542_x000D_ (1247 to 1916)	35.87_x000D_ (29.63 to 43.75)	1815_x000D_ (1459 to 2251)	28.29_x000D_ (23.04 to 34.69)	0.18_x000D_ (0.13 to 0.23)	-0.84_x000D_ (-1.01 to -0.68)
Lao People's Democratic Republic	851_x000D_ (653 to 1159)	22.79_x000D_ (18.46 to 29.41)	1184_x000D_ (978 to 1422)	17.83_x000D_ (15.13 to 21.02)	0.39_x000D_ (0.06 to 0.62)	-0.65_x000D_ (-0.76 to -0.54)
Latvia	2100_x000D_ (1801 to 2491)	73.96_x000D_ (62.27 to 89.39)	1031_x000D_ (892 to 1200)	47.96_x000D_ (39.69 to 58.55)	-0.51_x000D_ (-0.53 to -0.49)	-1.7_x000D_ (-1.83 to -1.57)
Lebanon	1838_x000D_ (1014 to 3813)	59.95_x000D_ (32.42 to 127.4)	1591_x000D_ (1087 to 2901)	30.62_x000D_ (21.02 to 55.75)	-0.13_x000D_ (-0.34 to 0.15)	-1.84_x000D_ (-2.21 to -1.48)
Lesotho	242_x000D_ (197 to 299)	15.15_x000D_ (12.79 to 18.1)	355_x000D_ (293 to 432)	18.4_x000D_ (15.69 to 21.89)	0.47_x000D_ (0.39 to 0.54)	0.74_x000D_ (0.62 to 0.87)
Liberia	1732_x000D_ (611 to 4703)	85.45_x000D_ (32.86 to 219.63)	677_x000D_ (498 to 1021)	18.16_x000D_ (13.38 to 28.38)	-0.61_x000D_ (-0.86 to 0.06)	-3.59_x000D_ (-5.21 to -1.94)
Libya	920_x000D_ (737 to 1135)	24.2_x000D_ (20.09 to 29.03)	2434_x000D_ (1847 to 3419)	35.39_x000D_ (26.86 to 49.36)	1.65_x000D_ (1.2 to 2.42)	2.06_x000D_ (0.88 to 3.26)
Lithuania	2636_x000D_ (2238 to 3135)	68.11_x000D_ (57.06 to 82.12)	1650_x000D_ (1435 to 1912)	50.92_x000D_ (42.21 to 61.75)	-0.37_x000D_ (-0.4 to -0.35)	-0.96_x000D_ (-1.06 to -0.86)
Luxembourg	171_x000D_ (144 to 206)	42.91_x000D_ (34.97 to 53.15)	243_x000D_ (207 to 292)	36.36_x000D_ (29.34 to 45.69)	0.42_x000D_ (0.36 to 0.49)	-0.81_x000D_ (-0.9 to -0.72)
Madagascar	1784_x000D_ (1422 to 2262)	17.69_x000D_ (14.84 to 21.3)	3860_x000D_ (3059 to 4843)	16.87_x000D_ (14.13 to 20.26)	1.16_x000D_ (1.08 to 1.27)	-0.23_x000D_ (-0.33 to -0.13)
Malawi	1175_x000D_ (930 to 1483)	14.81_x000D_ (12.54 to 17.74)	2349_x000D_ (1835 to 2980)	15_x000D_ (12.45 to 18.03)	1_x000D_ (0.93 to 1.07)	-0.07_x000D_ (-0.18 to 0.03)
Malaysia	3094_x000D_ (2539 to 3773)	19.76_x000D_ (16.75 to 23.31)	6292_x000D_ (5281 to 7485)	20.54_x000D_ (17.34 to 24.3)	1.03_x000D_ (0.94 to 1.13)	-0.06_x000D_ (-0.29 to 0.16)
Maldives	31_x000D_ (25 to 39)	16.48_x000D_ (13.84 to 19.75)	79_x000D_ (65 to 95)	16.43_x000D_ (13.71 to 19.64)	1.54_x000D_ (1.35 to 1.73)	-0.17_x000D_ (-0.5 to 0.17)
Mali	1336_x000D_ (1012 to 1869)	18.22_x000D_ (14.78 to 23.8)	3284_x000D_ (2480 to 4402)	19.13_x000D_ (15.39 to 24.84)	1.46_x000D_ (1.21 to 1.83)	-0.44_x000D_ (-1.56 to 0.7)
Malta	129_x000D_ (105 to 161)	35.31_x000D_ (28.22 to 44.67)	174_x000D_ (148 to 208)	37.09_x000D_ (29.53 to 47.3)	0.35_x000D_ (0.27 to 0.43)	0.37_x000D_ (0.3 to 0.43)
Marshall Islands	6_x000D_ (5 to 7)	16.01_x000D_ (13.57 to 19.03)	9_x000D_ (7 to 10)	16.36_x000D_ (13.9 to 19.38)	0.46_x000D_ (0.39 to 0.53)	0.04_x000D_ (-0.02 to 0.1)
Mauritania	317_x000D_ (258 to 391)	18.88_x000D_ (16.03 to 22.51)	556_x000D_ (453 to 686)	16.78_x000D_ (14.23 to 19.97)	0.76_x000D_ (0.62 to 0.84)	-0.27_x000D_ (-0.45 to -0.08)
Mauritius	154_x000D_ (127 to 189)	14.82_x000D_ (12.48 to 17.81)	242_x000D_ (207 to 285)	17.41_x000D_ (14.53 to 21.02)	0.57_x000D_ (0.48 to 0.67)	0.59_x000D_ (0.52 to 0.66)
Mexico	25152_x000D_ (19551 to 31975)	32.68_x000D_ (26.68 to 39.97)	34329_x000D_ (28151 to 41811)	27.63_x000D_ (22.7 to 33.71)	0.36_x000D_ (0.29 to 0.45)	1.25_x000D_ (0.71 to 1.8)
Micronesia (Federated States of)	14_x000D_ (11 to 17)	16.11_x000D_ (13.67 to 19.17)	16_x000D_ (13 to 19)	16.97_x000D_ (14.36 to 20.14)	0.16_x000D_ (0.11 to 0.22)	0.13_x000D_ (-0.1 to 0.36)
Monaco	10_x000D_ (9 to 12)	29.04_x000D_ (22.93 to 37.18)	15_x000D_ (12 to 17)	32.43_x000D_ (25.4 to 42.19)	0.42_x000D_ (0.37 to 0.46)	0.42_x000D_ (0.35 to 0.49)
Mongolia	665_x000D_ (529 to 837)	33.19_x000D_ (27.48 to 40.39)	1245_x000D_ (1014 to 1547)	37.4_x000D_ (30.85 to 45.88)	0.87_x000D_ (0.79 to 0.97)	0.58_x000D_ (0.49 to 0.66)
Montenegro	370_x000D_ (302 to 458)	58.85_x000D_ (47.91 to 72.91)	372_x000D_ (314 to 448)	57.5_x000D_ (46.84 to 71.7)	0_x000D_ (-0.04 to 0.05)	-0.12_x000D_ (-0.19 to -0.05)
Morocco	5819_x000D_ (4651 to 7255)	24.16_x000D_ (19.99 to 29.35)	8279_x000D_ (6807 to 10093)	23.25_x000D_ (19.17 to 28.22)	0.42_x000D_ (0.34 to 0.5)	-0.24_x000D_ (-0.29 to -0.2)
Mozambique	3794_x000D_ (2299 to 6951)	33.7_x000D_ (21.34 to 61.05)	5551_x000D_ (4345 to 7216)	25.28_x000D_ (20.01 to 35.38)	0.46_x000D_ (-0.04 to 1.1)	-0.64_x000D_ (-0.88 to -0.41)
Myanmar	9057_x000D_ (7217 to 11501)	23.5_x000D_ (19.32 to 29.19)	11532_x000D_ (9464 to 14187)	21.84_x000D_ (18.03 to 26.63)	0.27_x000D_ (0.17 to 0.41)	0.01_x000D_ (-0.76 to 0.79)
Namibia	239_x000D_ (184 to 329)	20.21_x000D_ (15.89 to 27.93)	392_x000D_ (320 to 481)	18.42_x000D_ (15.24 to 22.6)	0.64_x000D_ (0.37 to 0.83)	-0.44_x000D_ (-0.6 to -0.28)
Nauru	1_x000D_ (1 to 2)	17.7_x000D_ (15.08 to 21.02)	2_x000D_ (1 to 2)	18.64_x000D_ (15.67 to 22.29)	0.15_x000D_ (0.1 to 0.2)	0.11_x000D_ (0.06 to 0.15)
Nepal	4159_x000D_ (3355 to 5090)	25.22_x000D_ (21.18 to 29.79)	7701_x000D_ (6358 to 9333)	27.04_x000D_ (22.8 to 32.17)	0.85_x000D_ (0.77 to 0.96)	0.16_x000D_ (-0.18 to 0.49)
Netherlands	4372_x000D_ (3661 to 5270)	28.26_x000D_ (23.2 to 34.78)	6192_x000D_ (5350 to 7324)	30.06_x000D_ (24.51 to 37.39)	0.42_x000D_ (0.34 to 0.5)	0.06_x000D_ (-0.17 to 0.29)
New Zealand	2522_x000D_ (2045 to 3221)	73.27_x000D_ (58.95 to 94.05)	3354_x000D_ (2811 to 4106)	71.86_x000D_ (57.66 to 91.82)	0.33_x000D_ (0.25 to 0.4)	-0.13_x000D_ (-0.21 to -0.06)
Nicaragua	1482_x000D_ (942 to 2806)	41.07_x000D_ (25.59 to 80.16)	1755_x000D_ (1295 to 2686)	29.08_x000D_ (21.16 to 46.76)	0.18_x000D_ (-0.04 to 0.44)	-1.26_x000D_ (-1.41 to -1.11)
Niger	1050_x000D_ (831 to 1336)	16.68_x000D_ (14.16 to 19.91)	2812_x000D_ (2223 to 3528)	16.16_x000D_ (13.77 to 19.1)	1.68_x000D_ (1.58 to 1.77)	-0.03_x000D_ (-0.21 to 0.15)
Nigeria	11433_x000D_ (9248 to 14263)	15.25_x000D_ (12.9 to 18.09)	27718_x000D_ (22235 to 34481)	15.96_x000D_ (13.53 to 18.91)	1.42_x000D_ (1.29 to 1.69)	0.41_x000D_ (0.23 to 0.59)
Niue	0_x000D_ (0 to 0)	16.59_x000D_ (13.99 to 19.82)	0_x000D_ (0 to 0)	17.51_x000D_ (14.68 to 21.11)	-0.14_x000D_ (-0.18 to -0.1)	0.14_x000D_ (-0.16 to 0.45)
North Macedonia	1155_x000D_ (929 to 1463)	57.21_x000D_ (46.03 to 72.37)	1159_x000D_ (971 to 1406)	52.88_x000D_ (42.79 to 66.75)	0_x000D_ (-0.09 to 0.09)	-0.4_x000D_ (-0.49 to -0.31)
Northern Mariana Islands	9_x000D_ (7 to 11)	22.75_x000D_ (19.26 to 27.06)	10_x000D_ (8 to 11)	21.29_x000D_ (17.94 to 25.5)	0.05_x000D_ (-0.03 to 0.14)	-0.36_x000D_ (-0.45 to -0.27)
Norway	1834_x000D_ (1538 to 2222)	37.58_x000D_ (30.41 to 47.1)	2294_x000D_ (1934 to 2777)	35.41_x000D_ (28.24 to 45.02)	0.25_x000D_ (0.21 to 0.29)	-0.35_x000D_ (-0.42 to -0.27)
Oman	494_x000D_ (395 to 613)	29.28_x000D_ (24.53 to 34.92)	1203_x000D_ (976 to 1487)	27.18_x000D_ (22.56 to 32.76)	1.43_x000D_ (1.3 to 1.58)	-0.34_x000D_ (-0.38 to -0.29)
Pakistan	18190_x000D_ (14862 to 22129)	19.66_x000D_ (16.55 to 23.2)	45435_x000D_ (36831 to 54524)	23.75_x000D_ (20.06 to 27.84)	1.5_x000D_ (1.39 to 1.63)	0.87_x000D_ (0.73 to 1.01)
Palau	4_x000D_ (3 to 4)	25.75_x000D_ (21.58 to 30.89)	5_x000D_ (4 to 6)	27.3_x000D_ (22.84 to 32.97)	0.45_x000D_ (0.37 to 0.53)	0.11_x000D_ (0.07 to 0.15)
Palestine	994_x000D_ (593 to 1732)	51.64_x000D_ (30.96 to 90.72)	1902_x000D_ (1206 to 3382)	44.67_x000D_ (26.83 to 84.21)	0.91_x000D_ (0.27 to 1.36)	0.34_x000D_ (-1.08 to 1.77)
Panama	602_x000D_ (484 to 755)	25.87_x000D_ (21.35 to 31.7)	1041_x000D_ (853 to 1272)	25.01_x000D_ (20.46 to 30.59)	0.73_x000D_ (0.63 to 0.81)	-0.13_x000D_ (-0.2 to -0.06)
Papua New Guinea	560_x000D_ (457 to 680)	16.37_x000D_ (13.95 to 19.12)	1624_x000D_ (1318 to 1985)	19.58_x000D_ (16.51 to 23.04)	1.9_x000D_ (1.72 to 2.05)	0.42_x000D_ (0.07 to 0.78)
Paraguay	961_x000D_ (747 to 1213)	24.75_x000D_ (20.15 to 30.24)	1691_x000D_ (1353 to 2076)	24.53_x000D_ (19.89 to 29.81)	0.76_x000D_ (0.68 to 0.84)	-0.07_x000D_ (-0.14 to 0.01)
Peru	5796_x000D_ (4286 to 8203)	26.9_x000D_ (20.68 to 36.99)	7052_x000D_ (5774 to 8724)	20.76_x000D_ (17.02 to 25.71)	0.22_x000D_ (-0.09 to 0.47)	-0.68_x000D_ (-0.9 to -0.45)
Philippines	13228_x000D_ (10438 to 16655)	23.57_x000D_ (19.25 to 28.96)	21430_x000D_ (17575 to 26076)	20.46_x000D_ (17.15 to 24.51)	0.62_x000D_ (0.48 to 0.74)	-0.43_x000D_ (-0.59 to -0.27)
Poland	25469_x000D_ (21197 to 31160)	65.58_x000D_ (54.01 to 81.09)	24053_x000D_ (20596 to 28691)	57.19_x000D_ (46.87 to 71.14)	-0.06_x000D_ (-0.1 to -0.01)	-0.52_x000D_ (-0.63 to -0.41)
Portugal	3621_x000D_ (3014 to 4382)	34.48_x000D_ (28.31 to 42.51)	2954_x000D_ (2568 to 3452)	24.01_x000D_ (19.49 to 29.86)	-0.18_x000D_ (-0.23 to -0.14)	-1.62_x000D_ (-1.74 to -1.5)
Puerto Rico	874_x000D_ (724 to 1060)	24.14_x000D_ (20.05 to 29.19)	1024_x000D_ (877 to 1201)	25.18_x000D_ (20.44 to 30.76)	0.17_x000D_ (0.1 to 0.26)	0.3_x000D_ (0.14 to 0.45)
Qatar	146_x000D_ (117 to 181)	32.56_x000D_ (27.16 to 39.17)	888_x000D_ (716 to 1121)	29.27_x000D_ (24.05 to 36.13)	5.1_x000D_ (4.79 to 5.43)	-0.27_x000D_ (-0.36 to -0.17)
Republic of Korea	18262_x000D_ (14745 to 22796)	41.81_x000D_ (34.28 to 51.18)	21134_x000D_ (17883 to 25259)	36.51_x000D_ (29.89 to 45.61)	0.16_x000D_ (0.08 to 0.25)	-0.74_x000D_ (-0.83 to -0.64)
Republic of Moldova	2521_x000D_ (2095 to 3032)	56.65_x000D_ (47.06 to 68.12)	1637_x000D_ (1400 to 1923)	41.7_x000D_ (34.31 to 50.47)	-0.35_x000D_ (-0.38 to -0.32)	-1.26_x000D_ (-1.43 to -1.1)
Romania	15919_x000D_ (13107 to 19601)	66.49_x000D_ (54.29 to 82.55)	11180_x000D_ (9466 to 13445)	54.59_x000D_ (43.89 to 68.69)	-0.3_x000D_ (-0.33 to -0.27)	-0.81_x000D_ (-0.93 to -0.69)
Russian Federation	110148_x000D_ (92890 to 131297)	70.35_x000D_ (58.66 to 84.77)	88783_x000D_ (76259 to 104040)	54.85_x000D_ (45.6 to 65.91)	-0.19_x000D_ (-0.23 to -0.16)	-0.84_x000D_ (-1.06 to -0.63)
Rwanda	2382_x000D_ (1408 to 4727)	35.87_x000D_ (23.5 to 64.69)	3508_x000D_ (2053 to 6984)	36.98_x000D_ (20.04 to 79.45)	0.47_x000D_ (-0.37 to 2.16)	-1.46_x000D_ (-3.28 to 0.4)
Saint Kitts and Nevis	9_x000D_ (7 to 11)	22.49_x000D_ (18.18 to 28.2)	15_x000D_ (13 to 19)	25.36_x000D_ (20.51 to 31.51)	0.73_x000D_ (0.64 to 0.83)	0.4_x000D_ (0.35 to 0.46)
Saint Lucia	28_x000D_ (23 to 35)	21.5_x000D_ (17.84 to 25.95)	42_x000D_ (35 to 50)	23.35_x000D_ (19.27 to 28.5)	0.47_x000D_ (0.38 to 0.57)	0.28_x000D_ (0.23 to 0.33)
Saint Vincent and the Grenadines	22_x000D_ (18 to 27)	20.51_x000D_ (17 to 24.78)	27_x000D_ (22 to 32)	23.19_x000D_ (19.17 to 28.29)	0.22_x000D_ (0.16 to 0.3)	0.39_x000D_ (0.32 to 0.45)
Samoa	24_x000D_ (19 to 29)	16.66_x000D_ (13.98 to 19.72)	34_x000D_ (28 to 42)	17.91_x000D_ (15.03 to 21.44)	0.44_x000D_ (0.35 to 0.54)	0.49_x000D_ (-0.09 to 1.09)
San Marino	8_x000D_ (6 to 9)	31.13_x000D_ (24.62 to 39.67)	12_x000D_ (10 to 15)	33.13_x000D_ (26.25 to 43.03)	0.62_x000D_ (0.54 to 0.7)	0.22_x000D_ (0.15 to 0.29)
Sao Tome and Principe	17_x000D_ (14 to 21)	16.41_x000D_ (13.87 to 19.43)	33_x000D_ (27 to 40)	18.62_x000D_ (15.82 to 22.04)	0.89_x000D_ (0.81 to 0.96)	0.46_x000D_ (0.41 to 0.5)
Saudi Arabia	5994_x000D_ (4669 to 7669)	41.21_x000D_ (33.8 to 50.76)	17420_x000D_ (13851 to 22191)	47.27_x000D_ (38.48 to 58.7)	1.91_x000D_ (1.64 to 2.16)	0.58_x000D_ (0.47 to 0.69)
Senegal	894_x000D_ (708 to 1124)	14.46_x000D_ (12.28 to 17.37)	1786_x000D_ (1451 to 2208)	14.39_x000D_ (12.24 to 17.04)	1_x000D_ (0.82 to 1.11)	-0.1_x000D_ (-0.25 to 0.05)
Serbia	5312_x000D_ (4400 to 6481)	55.7_x000D_ (45.34 to 69.12)	4990_x000D_ (4227 to 6043)	54.43_x000D_ (44.17 to 68.73)	-0.06_x000D_ (-0.11 to 0.01)	-0.44_x000D_ (-0.94 to 0.06)
Seychelles	13_x000D_ (11 to 16)	19.06_x000D_ (16.03 to 22.75)	20_x000D_ (17 to 24)	18.47_x000D_ (15.52 to 22.07)	0.53_x000D_ (0.45 to 0.6)	-0.26_x000D_ (-0.36 to -0.15)
Sierra Leone	436_x000D_ (354 to 540)	14.14_x000D_ (12.01 to 16.87)	1136_x000D_ (881 to 1521)	17.83_x000D_ (14.18 to 24.58)	1.6_x000D_ (1.28 to 2.35)	-2.18_x000D_ (-3.62 to -0.71)
Singapore	1067_x000D_ (853 to 1350)	34.39_x000D_ (27.87 to 43.15)	1798_x000D_ (1504 to 2193)	31.14_x000D_ (25.16 to 39.29)	0.69_x000D_ (0.59 to 0.79)	-0.53_x000D_ (-0.62 to -0.44)
Slovakia	3675_x000D_ (3043 to 4462)	68.16_x000D_ (56.16 to 83.37)	3643_x000D_ (3085 to 4346)	62.02_x000D_ (50.33 to 76.91)	-0.01_x000D_ (-0.05 to 0.04)	-0.37_x000D_ (-0.46 to -0.29)
Slovenia	1596_x000D_ (1340 to 1932)	77.45_x000D_ (64.06 to 95.01)	1591_x000D_ (1368 to 1874)	67.43_x000D_ (54.78 to 84.32)	0_x000D_ (-0.05 to 0.05)	-0.09_x000D_ (-0.27 to 0.09)
Solomon Islands	52_x000D_ (42 to 65)	19.46_x000D_ (16.44 to 23.16)	111_x000D_ (90 to 139)	20.27_x000D_ (17.08 to 24.49)	1.12_x000D_ (1.03 to 1.24)	0.07_x000D_ (-0.03 to 0.17)
Somalia	2311_x000D_ (1232 to 4869)	35.22_x000D_ (20.7 to 69.37)	4095_x000D_ (2900 to 6051)	24.75_x000D_ (18.27 to 36.46)	0.77_x000D_ (0.16 to 1.63)	0.08_x000D_ (-0.94 to 1.1)
South Africa	7913_x000D_ (6479 to 9746)	24.3_x000D_ (20.45 to 29.07)	9610_x000D_ (8044 to 11574)	17.76_x000D_ (15.02 to 21.2)	0.21_x000D_ (0.15 to 0.27)	-0.87_x000D_ (-1.06 to -0.68)
South Sudan	1007_x000D_ (790 to 1297)	21.4_x000D_ (17.61 to 26.9)	1939_x000D_ (1435 to 2736)	25.66_x000D_ (19.63 to 36.48)	0.92_x000D_ (0.69 to 1.36)	0.95_x000D_ (-0.18 to 2.1)
Spain	13852_x000D_ (11527 to 16762)	34.39_x000D_ (27.94 to 42.49)	15797_x000D_ (13524 to 18727)	31.24_x000D_ (25.07 to 39.62)	0.14_x000D_ (0.07 to 0.21)	-0.55_x000D_ (-0.65 to -0.46)
Sri Lanka	6934_x000D_ (4320 to 11913)	40.27_x000D_ (26.29 to 67.43)	5955_x000D_ (4693 to 8133)	26.11_x000D_ (20.59 to 35.33)	-0.14_x000D_ (-0.5 to 0.28)	-1.24_x000D_ (-2.07 to -0.4)
Sudan	5444_x000D_ (3371 to 10042)	28_x000D_ (18.51 to 49.26)	7200_x000D_ (5621 to 9323)	19.9_x000D_ (15.93 to 25.89)	0.32_x000D_ (-0.27 to 0.98)	-0.5_x000D_ (-1.08 to 0.09)
Suriname	80_x000D_ (65 to 100)	21.2_x000D_ (17.57 to 26.06)	129_x000D_ (108 to 157)	22.36_x000D_ (18.61 to 27.17)	0.62_x000D_ (0.48 to 0.71)	0.24_x000D_ (0.2 to 0.28)
Sweden	3486_x000D_ (2929 to 4213)	35.47_x000D_ (28.41 to 44.7)	4413_x000D_ (3727 to 5306)	35.22_x000D_ (27.93 to 45.2)	0.27_x000D_ (0.22 to 0.31)	-0.09_x000D_ (-0.19 to 0.02)
Switzerland	3774_x000D_ (3194 to 4565)	50.25_x000D_ (41.12 to 62.51)	4145_x000D_ (3538 to 4936)	40.9_x000D_ (32.88 to 52.12)	0.1_x000D_ (0.05 to 0.15)	-1.15_x000D_ (-1.34 to -0.95)
Syrian Arab Republic	2430_x000D_ (1858 to 3241)	20.2_x000D_ (16.05 to 27.19)	8450_x000D_ (4439 to 17379)	66.3_x000D_ (33.08 to 146.02)	2.48_x000D_ (0.97 to 5.38)	7.49 (5.07 to 9.96)
Taiwan (Province of China)	3443_x000D_ (2878 to 4147)	17.65_x000D_ (15.01 to 20.92)	3621_x000D_ (3161 to 4155)	12.42_x000D_ (10.6 to 14.59)	0.05_x000D_ (-0.02 to 0.13)	-1.61_x000D_ (-1.78 to -1.43)
Tajikistan	1642_x000D_ (1288 to 2074)	32.65_x000D_ (26.78 to 40)	2712_x000D_ (2131 to 3472)	29.88_x000D_ (24.05 to 38.42)	0.65_x000D_ (0.5 to 0.98)	-2.02_x000D_ (-3.08 to -0.95)
Thailand	12881_x000D_ (10626 to 15581)	23.85_x000D_ (20.11 to 28.37)	15387_x000D_ (13314 to 17911)	19.71_x000D_ (16.56 to 23.44)	0.19_x000D_ (0.11 to 0.28)	-0.84_x000D_ (-0.92 to -0.77)
Timor-Leste	294_x000D_ (169 to 519)	38.91_x000D_ (23.54 to 67.09)	295_x000D_ (205 to 479)	26.89_x000D_ (18 to 46.45)	0_x000D_ (-0.4 to 0.39)	-2.4_x000D_ (-3.43 to -1.36)
Togo	455_x000D_ (362 to 570)	15.89_x000D_ (13.52 to 18.85)	1063_x000D_ (871 to 1312)	16.22_x000D_ (13.87 to 19.23)	1.34_x000D_ (1.25 to 1.43)	0.06_x000D_ (-0.12 to 0.24)
Tokelau	0_x000D_ (0 to 0)	15.4_x000D_ (13.04 to 18.56)	0_x000D_ (0 to 0)	16.74_x000D_ (14 to 20.11)	-0.02_x000D_ (-0.06 to 0.02)	0.26_x000D_ (0.18 to 0.34)
Tonga	13_x000D_ (10 to 16)	14.93_x000D_ (12.49 to 17.93)	13_x000D_ (11 to 16)	13.75_x000D_ (11.55 to 16.33)	0.05_x000D_ (-0.01 to 0.12)	-0.37_x000D_ (-0.6 to -0.15)
Trinidad and Tobago	245_x000D_ (199 to 301)	20.82_x000D_ (17.3 to 25.14)	312_x000D_ (265 to 367)	21.96_x000D_ (18.32 to 26.48)	0.28_x000D_ (0.16 to 0.38)	0.5_x000D_ (0.4 to 0.6)
Tunisia	1736_x000D_ (1393 to 2165)	21.67_x000D_ (17.83 to 26.22)	2525_x000D_ (2102 to 3049)	21.48_x000D_ (17.74 to 26.07)	0.45_x000D_ (0.37 to 0.54)	-0.02_x000D_ (-0.08 to 0.04)
Turkey	11774_x000D_ (9415 to 14686)	20.32_x000D_ (16.75 to 24.71)	17881_x000D_ (14896 to 21664)	21.41_x000D_ (17.57 to 26.07)	0.52_x000D_ (0.39 to 0.66)	-0.08_x000D_ (-0.44 to 0.27)
Turkmenistan	1021_x000D_ (810 to 1283)	28.51_x000D_ (23.41 to 34.76)	1460_x000D_ (1178 to 1821)	28.88_x000D_ (23.42 to 35.76)	0.43_x000D_ (0.37 to 0.49)	-0.08_x000D_ (-0.3 to 0.15)
Tuvalu	1_x000D_ (1 to 2)	15.29_x000D_ (12.96 to 18.3)	2_x000D_ (2 to 2)	17.12_x000D_ (14.45 to 20.49)	0.5_x000D_ (0.44 to 0.56)	0.33_x000D_ (0.27 to 0.39)
Uganda	3472_x000D_ (2363 to 5576)	24.49_x000D_ (17.23 to 39.11)	6154_x000D_ (4771 to 7956)	19.43_x000D_ (15.46 to 26.74)	0.77_x000D_ (0.35 to 1.21)	-0.86_x000D_ (-1.11 to -0.61)
Ukraine	35316_x000D_ (29811 to 42373)	63.81_x000D_ (52.7 to 78.26)	26234_x000D_ (22398 to 30948)	54.79_x000D_ (45.06 to 67)	-0.26_x000D_ (-0.28 to -0.23)	-0.77_x000D_ (-0.97 to -0.56)
United Arab Emirates	480_x000D_ (386 to 595)	27.33_x000D_ (22.81 to 32.74)	2463_x000D_ (2044 to 2979)	25.43_x000D_ (21.17 to 30.64)	4.13_x000D_ (3.84 to 4.45)	-0.35_x000D_ (-0.45 to -0.25)
United Kingdom	19543_x000D_ (16411 to 23761)	33.08_x000D_ (26.78 to 41.22)	23461_x000D_ (19848 to 28095)	31.71_x000D_ (25.52 to 39.93)	0.2_x000D_ (0.15 to 0.25)	-0.21_x000D_ (-0.3 to -0.12)
United Republic of Tanzania	3570_x000D_ (2856 to 4476)	16.57_x000D_ (13.99 to 19.71)	7893_x000D_ (6284 to 9915)	16.37_x000D_ (13.8 to 19.54)	1.21_x000D_ (1.15 to 1.27)	-0.04_x000D_ (-0.13 to 0.05)
United States of America	105330_x000D_ (88233 to 126962)	39.15_x000D_ (32.19 to 47.91)	136923_x000D_ (118789 to 160778)	34.46_x000D_ (28.9 to 41.59)	0.3_x000D_ (0.23 to 0.37)	-0.86_x000D_ (-1.19 to -0.54)
United States Virgin Islands	23_x000D_ (19 to 29)	22.79_x000D_ (18.86 to 27.67)	26_x000D_ (22 to 31)	22.72_x000D_ (18.63 to 27.82)	0.1_x000D_ (0.05 to 0.17)	-0.15_x000D_ (-0.29 to -0.02)
Uruguay	1465_x000D_ (1178 to 1877)	46.01_x000D_ (36.58 to 59.59)	1499_x000D_ (1246 to 1827)	41.59_x000D_ (33.44 to 52.01)	0.02_x000D_ (-0.04 to 0.09)	-0.54_x000D_ (-0.65 to -0.43)
Uzbekistan	6337_x000D_ (4956 to 7947)	31.18_x000D_ (25.39 to 38.07)	9910_x000D_ (7929 to 12359)	29.9_x000D_ (24.37 to 36.69)	0.56_x000D_ (0.5 to 0.63)	-0.22_x000D_ (-0.28 to -0.16)
Vanuatu	18_x000D_ (15 to 22)	14.16_x000D_ (12.07 to 16.74)	39_x000D_ (32 to 48)	15.1_x000D_ (12.8 to 17.87)	1.19_x000D_ (1.1 to 1.27)	-0.09_x000D_ (-0.62 to 0.44)
Venezuela (Bolivarian Republic of)	5639_x000D_ (4498 to 7103)	30.79_x000D_ (25.42 to 37.49)	8568_x000D_ (7069 to 10385)	30.64_x000D_ (25.11 to 37.41)	0.52_x000D_ (0.43 to 0.61)	-0.1_x000D_ (-0.42 to 0.23)
Viet Nam	11542_x000D_ (9427 to 14241)	19.07_x000D_ (16.11 to 22.79)	20931_x000D_ (17846 to 24656)	21.59_x000D_ (18.4 to 25.37)	0.81_x000D_ (0.69 to 0.95)	0.37_x000D_ (0.26 to 0.48)
Yemen	2690_x000D_ (2118 to 3409)	22.57_x000D_ (18.56 to 27.88)	14317_x000D_ (8073 to 26505)	46.64_x000D_ (27.88 to 83.47)	4.32_x000D_ (2.27 to 8.54)	2.18 (1.23 to 3.15)
Zambia	1013_x000D_ (801 to 1271)	15.84_x000D_ (13.4 to 18.83)	2397_x000D_ (1906 to 3012)	16.24_x000D_ (13.73 to 19.25)	1.37_x000D_ (1.25 to 1.48)	0.12_x000D_ (0.06 to 0.18)
Zimbabwe	1170_x000D_ (938 to 1470)	13.79_x000D_ (11.76 to 16.4)	1832_x000D_ (1460 to 2264)	14.16_x000D_ (11.89 to 16.79)	0.57_x000D_ (0.48 to 0.72)	-0.08_x000D_ (-0.21 to 0.06)

## Sheet: YLDs
YLDs of facial fractures in 1990 and 2019 across 204 countries and territories with EAPC from 1990 and 2019
Location	Number_1990 (95 UI%)	ASR_1990 (95 UI%)	Number_2019 (95 UI%)	ASR_2019 (95 UI%)	Number_change (95 UI%)	EAPC (95 UI%)
Global	98106_x000D_ (58468 to 145756)	1.95_x000D_ (1.18 to 2.87)	137578_x000D_ (84344 to 201368)	1.75_x000D_ (1.07 to 2.56)	0.4_x000D_ (0.32 to 0.47)	-0.39_x000D_ (-0.47 to -0.32)
Afghanistan	519_x000D_ (170 to 1635)	5.13_x000D_ (1.63 to 16.45)	1404_x000D_ (634 to 2863)	5.23 (2.11 to 11.45)	1.71_x000D_ (0.45 to 4.04)	-0.27_x000D_ (-0.77 to 0.24)
Albania	142_x000D_ (82 to 223)	4.31_x000D_ (2.53 to 6.66)	103_x000D_ (62 to 154)	3.71_x000D_ (2.19 to 5.64)	-0.27_x000D_ (-0.35 to -0.17)	-1.01_x000D_ (-1.33 to -0.68)
Algeria	366_x000D_ (212 to 558)	1.56_x000D_ (0.93 to 2.34)	582_x000D_ (351 to 863)	1.41_x000D_ (0.85 to 2.08)	0.59_x000D_ (0.43 to 0.81)	-0.97_x000D_ (-1.3 to -0.65)
American Samoa	1_x000D_ (0 to 1)	1.27_x000D_ (0.75 to 1.91)	1_x000D_ (0 to 1)	1.23_x000D_ (0.74 to 1.87)	0.24_x000D_ (0.11 to 0.4)	-0.02_x000D_ (-0.44 to 0.41)
Andorra	1_x000D_ (1 to 2)	2.34_x000D_ (1.39 to 3.52)	2_x000D_ (1 to 3)	2.38_x000D_ (1.41 to 3.65)	0.76_x000D_ (0.56 to 1)	0.01_x000D_ (-0.04 to 0.07)
Angola	245_x000D_ (120 to 461)	2.47_x000D_ (1.29 to 4.44)	328_x000D_ (196 to 494)	1.44_x000D_ (0.86 to 2.28)	0.34_x000D_ (-0.23 to 1.01)	-2.51_x000D_ (-3.53 to -1.49)
Antigua and Barbuda	1_x000D_ (1 to 1)	1.57_x000D_ (0.93 to 2.39)	1_x000D_ (1 to 2)	1.67_x000D_ (0.98 to 2.54)	0.55_x000D_ (0.4 to 0.72)	0.08_x000D_ (-0.05 to 0.21)
Argentina	817_x000D_ (482 to 1240)	2.48_x000D_ (1.46 to 3.75)	1117_x000D_ (672 to 1715)	2.44_x000D_ (1.46 to 3.79)	0.37_x000D_ (0.25 to 0.5)	-0.19_x000D_ (-0.26 to -0.12)
Armenia	103_x000D_ (62 to 151)	3.08_x000D_ (1.88 to 4.51)	63_x000D_ (39 to 94)	2.05_x000D_ (1.24 to 3.06)	-0.39_x000D_ (-0.46 to -0.31)	-1.47_x000D_ (-1.72 to -1.22)
Australia	690_x000D_ (405 to 1038)	4.1_x000D_ (2.4 to 6.21)	1020_x000D_ (608 to 1520)	4.06_x000D_ (2.36 to 6.23)	0.48_x000D_ (0.36 to 0.62)	-0.07_x000D_ (-0.15 to 0)
Austria	221_x000D_ (133 to 329)	2.66_x000D_ (1.58 to 4.04)	232_x000D_ (143 to 347)	2.32_x000D_ (1.39 to 3.57)	0.05_x000D_ (-0.04 to 0.16)	-0.62_x000D_ (-0.67 to -0.57)
Azerbaijan	153_x000D_ (91 to 231)	2.08_x000D_ (1.25 to 3.13)	194_x000D_ (117 to 293)	1.88_x000D_ (1.12 to 2.83)	0.27_x000D_ (0.14 to 0.43)	-0.83_x000D_ (-1.29 to -0.36)
Bahamas	3_x000D_ (2 to 5)	1.38_x000D_ (0.83 to 2.06)	6_x000D_ (4 to 9)	1.52_x000D_ (0.91 to 2.25)	0.67_x000D_ (0.49 to 0.87)	0.27_x000D_ (0.21 to 0.34)
Bahrain	7_x000D_ (4 to 10)	1.38_x000D_ (0.83 to 2.07)	20_x000D_ (12 to 31)	1.41_x000D_ (0.83 to 2.14)	2_x000D_ (1.58 to 2.54)	0.11_x000D_ (0.01 to 0.2)
Bangladesh	1186_x000D_ (703 to 1767)	1.28_x000D_ (0.77 to 1.88)	2196_x000D_ (1319 to 3283)	1.4_x000D_ (0.85 to 2.08)	0.85_x000D_ (0.67 to 1.05)	-0.45_x000D_ (-1.05 to 0.15)
Barbados	3_x000D_ (2 to 5)	1.3_x000D_ (0.78 to 1.94)	4_x000D_ (2 to 6)	1.38_x000D_ (0.81 to 2.05)	0.24_x000D_ (0.11 to 0.43)	0.1_x000D_ (0.02 to 0.17)
Belarus	403_x000D_ (243 to 605)	3.73_x000D_ (2.22 to 5.61)	346_x000D_ (211 to 517)	3.36_x000D_ (1.99 to 5.02)	-0.14_x000D_ (-0.21 to -0.05)	-0.18_x000D_ (-0.36 to 0)
Belgium	269_x000D_ (160 to 401)	2.56_x000D_ (1.49 to 3.87)	357_x000D_ (220 to 533)	2.68_x000D_ (1.58 to 4.07)	0.33_x000D_ (0.21 to 0.47)	0.73_x000D_ (0.31 to 1.15)
Belize	3_x000D_ (2 to 4)	1.54_x000D_ (0.92 to 2.29)	7_x000D_ (4 to 10)	1.71_x000D_ (1.03 to 2.57)	1.46_x000D_ (1.14 to 1.78)	0.2_x000D_ (0.05 to 0.34)
Benin	39_x000D_ (23 to 58)	1_x000D_ (0.6 to 1.48)	102_x000D_ (61 to 153)	1.03_x000D_ (0.63 to 1.52)	1.64_x000D_ (1.48 to 1.8)	0.08_x000D_ (0.04 to 0.12)
Bermuda	1_x000D_ (0 to 1)	1.27_x000D_ (0.75 to 1.92)	1_x000D_ (1 to 1)	1.4_x000D_ (0.84 to 2.09)	0.26_x000D_ (0.09 to 0.47)	0.35_x000D_ (0.25 to 0.44)
Bhutan	8_x000D_ (5 to 12)	1.57_x000D_ (0.94 to 2.31)	13_x000D_ (8 to 19)	1.77_x000D_ (1.07 to 2.66)	0.57_x000D_ (0.42 to 0.77)	0.33_x000D_ (0.2 to 0.46)
Bolivia (Plurinational State of)	82_x000D_ (48 to 126)	1.35_x000D_ (0.81 to 2.06)	146_x000D_ (86 to 219)	1.25_x000D_ (0.75 to 1.88)	0.77_x000D_ (0.63 to 0.93)	-0.43_x000D_ (-0.51 to -0.36)
Bosnia and Herzegovina	174_x000D_ (104 to 264)	3.83_x000D_ (2.27 to 5.78)	135_x000D_ (84 to 195)	3.91_x000D_ (2.32 to 5.73)	-0.23_x000D_ (-0.34 to -0.05)	-1.4_x000D_ (-2.32 to -0.47)
Botswana	11_x000D_ (7 to 17)	0.96_x000D_ (0.57 to 1.44)	24_x000D_ (14 to 36)	1.1_x000D_ (0.67 to 1.63)	1.17_x000D_ (0.95 to 1.44)	0.46_x000D_ (0.32 to 0.6)
Brazil	2662_x000D_ (1558 to 4117)	1.91_x000D_ (1.14 to 2.91)	3685_x000D_ (2229 to 5590)	1.64_x000D_ (0.99 to 2.49)	0.38_x000D_ (0.31 to 0.47)	-0.5_x000D_ (-0.57 to -0.44)
Brunei Darussalam	6_x000D_ (3 to 9)	2.47_x000D_ (1.47 to 3.69)	9_x000D_ (5 to 14)	2.13_x000D_ (1.28 to 3.18)	0.51_x000D_ (0.38 to 0.67)	-0.57_x000D_ (-0.66 to -0.48)
Bulgaria	389_x000D_ (227 to 582)	4.41_x000D_ (2.59 to 6.61)	274_x000D_ (168 to 410)	3.86_x000D_ (2.27 to 5.81)	-0.3_x000D_ (-0.36 to -0.22)	-0.45_x000D_ (-0.5 to -0.4)
Burkina Faso	72_x000D_ (43 to 109)	0.97_x000D_ (0.59 to 1.44)	216_x000D_ (126 to 325)	1.18_x000D_ (0.71 to 1.76)	1.98_x000D_ (1.65 to 2.6)	0.52_x000D_ (0.33 to 0.71)
Burundi	60_x000D_ (35 to 91)	1.3_x000D_ (0.8 to 1.92)	263_x000D_ (137 to 497)	2.97_x000D_ (1.51 to 5.97)	3.37_x000D_ (1.58 to 8.29)	-0.46_x000D_ (-3.03 to 2.18)
Cabo Verde	3_x000D_ (2 to 5)	0.98_x000D_ (0.59 to 1.44)	6_x000D_ (4 to 9)	1.1_x000D_ (0.67 to 1.61)	0.91_x000D_ (0.73 to 1.11)	0.49_x000D_ (0.45 to 0.53)
Cambodia	158_x000D_ (85 to 296)	1.73_x000D_ (0.93 to 3.35)	229_x000D_ (138 to 351)	1.5_x000D_ (0.91 to 2.3)	0.45_x000D_ (0.06 to 0.91)	-0.76_x000D_ (-0.94 to -0.57)
Cameroon	88_x000D_ (52 to 134)	1.08_x000D_ (0.65 to 1.61)	282_x000D_ (167 to 430)	1.19_x000D_ (0.72 to 1.77)	2.19_x000D_ (1.85 to 2.68)	0.52_x000D_ (0.35 to 0.68)
Canada	602_x000D_ (363 to 899)	2.1_x000D_ (1.25 to 3.15)	889_x000D_ (549 to 1307)	1.97_x000D_ (1.19 to 2.94)	0.48_x000D_ (0.32 to 0.66)	-0.24_x000D_ (-0.29 to -0.19)
Central African Republic	21_x000D_ (12 to 32)	0.89_x000D_ (0.54 to 1.31)	71_x000D_ (41 to 110)	1.47_x000D_ (0.89 to 2.26)	2.36_x000D_ (1.54 to 4.01)	3.29 (2.02 to 4.58)
Chad	73_x000D_ (40 to 124)	1.39_x000D_ (0.79 to 2.25)	146_x000D_ (87 to 215)	1.2_x000D_ (0.74 to 1.76)	0.99_x000D_ (0.4 to 1.54)	-0.24_x000D_ (-0.71 to 0.22)
Chile	308_x000D_ (181 to 468)	2.34_x000D_ (1.39 to 3.54)	451_x000D_ (271 to 679)	2.43_x000D_ (1.43 to 3.71)	0.47_x000D_ (0.34 to 0.61)	0.05_x000D_ (-0.09 to 0.2)
China	11510_x000D_ (6805 to 17883)	1.04_x000D_ (0.63 to 1.58)	19410_x000D_ (11760 to 29121)	1.18_x000D_ (0.72 to 1.79)	0.69_x000D_ (0.55 to 0.84)	-0.06_x000D_ (-0.41 to 0.29)
Colombia	821_x000D_ (488 to 1250)	2.59_x000D_ (1.57 to 3.89)	865_x000D_ (530 to 1285)	1.8_x000D_ (1.09 to 2.68)	0.05_x000D_ (-0.13 to 0.21)	-1.7_x000D_ (-2 to -1.39)
Comoros	5_x000D_ (3 to 8)	1.33_x000D_ (0.79 to 1.96)	9_x000D_ (5 to 13)	1.33_x000D_ (0.81 to 1.97)	0.69_x000D_ (0.54 to 0.87)	-0.22_x000D_ (-0.42 to -0.03)
Congo	20_x000D_ (12 to 30)	0.97_x000D_ (0.59 to 1.43)	56_x000D_ (34 to 87)	1.23_x000D_ (0.74 to 1.87)	1.78_x000D_ (1.15 to 3.42)	-0.39_x000D_ (-2.29 to 1.56)
Cook Islands	0_x000D_ (0 to 0)	1.14_x000D_ (0.68 to 1.71)	0_x000D_ (0 to 0)	1.13_x000D_ (0.66 to 1.69)	0.12_x000D_ (-0.02 to 0.28)	-0.29_x000D_ (-0.74 to 0.17)
Costa Rica	49_x000D_ (28 to 75)	1.67_x000D_ (0.98 to 2.52)	81_x000D_ (48 to 120)	1.73_x000D_ (1.01 to 2.58)	0.65_x000D_ (0.51 to 0.82)	0.14_x000D_ (0.05 to 0.23)
Croatia	227_x000D_ (135 to 341)	4.51_x000D_ (2.65 to 6.78)	186_x000D_ (116 to 270)	3.85_x000D_ (2.34 to 5.78)	-0.18_x000D_ (-0.27 to -0.07)	-0.69_x000D_ (-0.87 to -0.52)
Cuba	191_x000D_ (115 to 286)	1.74_x000D_ (1.05 to 2.62)	235_x000D_ (143 to 350)	1.89_x000D_ (1.13 to 2.82)	0.23_x000D_ (0.1 to 0.38)	0.3_x000D_ (0.22 to 0.38)
Cyprus	17_x000D_ (10 to 26)	2.24_x000D_ (1.3 to 3.34)	30_x000D_ (18 to 45)	2.24_x000D_ (1.33 to 3.45)	0.73_x000D_ (0.57 to 0.92)	-0.04_x000D_ (-0.1 to 0.01)
Czechia	496_x000D_ (296 to 725)	4.62_x000D_ (2.75 to 6.87)	452_x000D_ (277 to 663)	4.02_x000D_ (2.38 to 6)	-0.09_x000D_ (-0.16 to 0)	-0.2_x000D_ (-0.3 to -0.1)
C么te d'Ivoire	101_x000D_ (60 to 154)	1.09_x000D_ (0.67 to 1.63)	225_x000D_ (133 to 340)	1.08_x000D_ (0.65 to 1.59)	1.23_x000D_ (1.03 to 1.46)	-0.04_x000D_ (-0.3 to 0.22)
Democratic People's Republic of Korea	154_x000D_ (93 to 233)	0.76_x000D_ (0.46 to 1.15)	214_x000D_ (131 to 316)	0.74 (0.46 to 1.1)	0.39_x000D_ (0.23 to 0.6)	-0.02_x000D_ (-0.17 to 0.13)
Democratic Republic of the Congo	321_x000D_ (189 to 479)	0.97_x000D_ (0.58 to 1.41)	852_x000D_ (511 to 1268)	1.12_x000D_ (0.68 to 1.65)	1.65_x000D_ (1.27 to 2.34)	-0.24_x000D_ (-1.37 to 0.91)
Denmark	135_x000D_ (81 to 198)	2.38_x000D_ (1.43 to 3.55)	134_x000D_ (80 to 201)	2.16_x000D_ (1.25 to 3.33)	-0.01_x000D_ (-0.11 to 0.1)	-0.48_x000D_ (-0.57 to -0.39)
Djibouti	7_x000D_ (4 to 11)	1.56_x000D_ (0.92 to 2.5)	13_x000D_ (8 to 20)	1.26_x000D_ (0.76 to 1.86)	0.98_x000D_ (0.29 to 1.59)	-1.15_x000D_ (-1.8 to -0.5)
Dominica	1_x000D_ (1 to 1)	1.3_x000D_ (0.79 to 1.93)	1_x000D_ (1 to 2)	1.46_x000D_ (0.89 to 2.17)	0.07_x000D_ (-0.03 to 0.19)	0.49_x000D_ (0.36 to 0.62)
Dominican Republic	94_x000D_ (56 to 144)	1.36_x000D_ (0.82 to 2.07)	188_x000D_ (113 to 283)	1.74_x000D_ (1.05 to 2.6)	1.01_x000D_ (0.84 to 1.22)	0.93_x000D_ (0.79 to 1.07)
Ecuador	139_x000D_ (82 to 212)	1.47_x000D_ (0.88 to 2.22)	260_x000D_ (155 to 388)	1.49_x000D_ (0.89 to 2.23)	0.87_x000D_ (0.71 to 1.04)	0.07_x000D_ (-0.05 to 0.19)
Egypt	592_x000D_ (346 to 894)	1.12_x000D_ (0.67 to 1.68)	1125_x000D_ (668 to 1693)	1.18_x000D_ (0.71 to 1.76)	0.9_x000D_ (0.75 to 1.07)	0.2_x000D_ (0.03 to 0.37)
El Salvador	185_x000D_ (101 to 323)	3.58_x000D_ (2.01 to 6.13)	147_x000D_ (91 to 217)	2.37_x000D_ (1.47 to 3.51)	-0.2_x000D_ (-0.43 to 0.05)	-1.06_x000D_ (-1.33 to -0.8)
Equatorial Guinea	4_x000D_ (2 to 5)	0.94_x000D_ (0.58 to 1.39)	12_x000D_ (7 to 17)	0.94_x000D_ (0.58 to 1.38)	2.31_x000D_ (2.07 to 2.56)	0.09_x000D_ (0 to 0.17)
Eritrea	310_x000D_ (103 to 799)	9.97_x000D_ (3.58 to 24)	108_x000D_ (59 to 197)	2.26_x000D_ (1.17 to 4.49)	-0.65_x000D_ (-0.86 to -0.19)	-3.19_x000D_ (-4.42 to -1.93)
Estonia	73_x000D_ (44 to 108)	4.47_x000D_ (2.66 to 6.6)	42_x000D_ (26 to 64)	3.01_x000D_ (1.76 to 4.52)	-0.42_x000D_ (-0.48 to -0.36)	-1.61_x000D_ (-1.73 to -1.49)
Eswatini	7_x000D_ (4 to 10)	1.01_x000D_ (0.6 to 1.53)	11_x000D_ (7 to 16)	1.06_x000D_ (0.64 to 1.58)	0.61_x000D_ (0.47 to 0.76)	0.19_x000D_ (0.12 to 0.26)
Ethiopia	2770_x000D_ (1046 to 6849)	5.23_x000D_ (2.17 to 12.47)	1230_x000D_ (754 to 1828)	1.42_x000D_ (0.88 to 2.13)	-0.56_x000D_ (-0.8 to -0.08)	-2.07_x000D_ (-3.23 to -0.89)
Fiji	6_x000D_ (4 to 10)	0.91_x000D_ (0.56 to 1.36)	8_x000D_ (5 to 13)	0.94_x000D_ (0.57 to 1.4)	0.31_x000D_ (0.19 to 0.45)	-0.02_x000D_ (-0.15 to 0.11)
Finland	171_x000D_ (101 to 259)	3.28_x000D_ (1.91 to 5.03)	191_x000D_ (116 to 286)	3.07_x000D_ (1.79 to 4.8)	0.12_x000D_ (0.02 to 0.24)	-0.21_x000D_ (-0.58 to 0.15)
France	1645_x000D_ (1003 to 2450)	2.67_x000D_ (1.59 to 4.03)	1931_x000D_ (1168 to 2851)	2.48_x000D_ (1.45 to 3.8)	0.17_x000D_ (0.06 to 0.31)	-0.35_x000D_ (-0.39 to -0.31)
Gabon	9_x000D_ (6 to 14)	1.07_x000D_ (0.66 to 1.6)	16_x000D_ (10 to 25)	1.03_x000D_ (0.61 to 1.54)	0.73_x000D_ (0.59 to 0.88)	-0.18_x000D_ (-0.23 to -0.13)
Gambia	7_x000D_ (4 to 11)	0.93_x000D_ (0.57 to 1.38)	17_x000D_ (10 to 26)	0.94_x000D_ (0.57 to 1.4)	1.3_x000D_ (1.09 to 1.52)	0.08_x000D_ (0 to 0.16)
Georgia	144_x000D_ (85 to 216)	2.58_x000D_ (1.52 to 3.9)	104_x000D_ (64 to 154)	2.76_x000D_ (1.65 to 4.13)	-0.28_x000D_ (-0.34 to -0.19)	0.16_x000D_ (-0.25 to 0.58)
Germany	1881_x000D_ (1115 to 2808)	2.24_x000D_ (1.3 to 3.38)	2103_x000D_ (1271 to 3139)	2.18_x000D_ (1.27 to 3.32)	0.12_x000D_ (0.01 to 0.25)	-0.26_x000D_ (-0.38 to -0.14)
Ghana	121_x000D_ (70 to 180)	0.99_x000D_ (0.6 to 1.48)	302_x000D_ (180 to 461)	1.12_x000D_ (0.69 to 1.7)	1.5_x000D_ (1.3 to 1.75)	0.47_x000D_ (0.41 to 0.53)
Greece	245_x000D_ (145 to 371)	2.32_x000D_ (1.36 to 3.54)	228_x000D_ (137 to 337)	2.08_x000D_ (1.21 to 3.15)	-0.07_x000D_ (-0.17 to 0.05)	-0.47_x000D_ (-0.52 to -0.42)
Greenland	2_x000D_ (1 to 3)	3.51_x000D_ (2.11 to 5.29)	2_x000D_ (1 to 2)	2.58_x000D_ (1.58 to 3.94)	-0.15_x000D_ (-0.24 to -0.03)	-1.22_x000D_ (-1.29 to -1.16)
Grenada	1_x000D_ (1 to 2)	1.52_x000D_ (0.93 to 2.29)	2_x000D_ (1 to 3)	1.65_x000D_ (1 to 2.47)	0.34_x000D_ (0.09 to 0.52)	0.22_x000D_ (0.13 to 0.32)
Guam	2_x000D_ (1 to 2)	1.18_x000D_ (0.72 to 1.77)	2_x000D_ (1 to 3)	1.13_x000D_ (0.67 to 1.73)	0.32_x000D_ (0.16 to 0.51)	-0.23_x000D_ (-0.33 to -0.13)
Guatemala	199_x000D_ (115 to 317)	2.61_x000D_ (1.54 to 4.04)	355_x000D_ (213 to 530)	2.1_x000D_ (1.28 to 3.1)	0.79_x000D_ (0.36 to 1.2)	-0.53_x000D_ (-0.64 to -0.41)
Guinea	51_x000D_ (30 to 77)	0.97_x000D_ (0.59 to 1.45)	106_x000D_ (63 to 158)	1.07_x000D_ (0.64 to 1.57)	1.09_x000D_ (0.92 to 1.26)	0.36_x000D_ (0.1 to 0.63)
Guinea-Bissau	9_x000D_ (5 to 14)	1.16_x000D_ (0.7 to 1.71)	17_x000D_ (10 to 26)	1.16_x000D_ (0.71 to 1.73)	0.9_x000D_ (0.77 to 1.08)	-0.25_x000D_ (-0.88 to 0.38)
Guyana	12_x000D_ (7 to 18)	1.58_x000D_ (0.94 to 2.35)	13_x000D_ (8 to 20)	1.76_x000D_ (1.06 to 2.63)	0.15_x000D_ (0.04 to 0.27)	0.3_x000D_ (0.18 to 0.42)
Haiti	91_x000D_ (53 to 140)	1.52_x000D_ (0.9 to 2.29)	221_x000D_ (136 to 337)	1.95_x000D_ (1.22 to 3.01)	1.43_x000D_ (0.96 to 2.5)	1.6_x000D_ (0.12 to 3.1)
Honduras	82_x000D_ (48 to 126)	1.79_x000D_ (1.06 to 2.68)	178_x000D_ (105 to 268)	1.86_x000D_ (1.1 to 2.77)	1.17_x000D_ (0.98 to 1.4)	-0.18_x000D_ (-0.77 to 0.41)
Hungary	486_x000D_ (295 to 722)	4.39_x000D_ (2.62 to 6.55)	377_x000D_ (230 to 558)	3.62_x000D_ (2.11 to 5.48)	-0.22_x000D_ (-0.29 to -0.15)	-0.89_x000D_ (-1.01 to -0.77)
Iceland	6_x000D_ (3 to 9)	2.24_x000D_ (1.32 to 3.36)	8_x000D_ (5 to 12)	2.18_x000D_ (1.28 to 3.33)	0.36_x000D_ (0.24 to 0.5)	-0.22_x000D_ (-0.31 to -0.14)
India	15613_x000D_ (9195 to 23255)	2.15_x000D_ (1.31 to 3.15)	28933_x000D_ (17660 to 43022)	2.19_x000D_ (1.36 to 3.22)	0.85_x000D_ (0.74 to 0.97)	0.1_x000D_ (-0.06 to 0.27)
Indonesia	2051_x000D_ (1217 to 3118)	1.24_x000D_ (0.76 to 1.85)	2760_x000D_ (1669 to 4112)	1.1_x000D_ (0.67 to 1.63)	0.35_x000D_ (0.28 to 0.42)	-0.57_x000D_ (-0.71 to -0.42)
Iran (Islamic Republic of)	1389_x000D_ (821 to 2043)	2.82_x000D_ (1.7 to 4.28)	1287_x000D_ (804 to 1876)	1.52_x000D_ (0.95 to 2.21)	-0.07_x000D_ (-0.22 to 0.08)	-1.59_x000D_ (-1.8 to -1.38)
Iraq	662_x000D_ (362 to 1186)	4.73_x000D_ (2.44 to 9.32)	1228_x000D_ (715 to 2056)	3.15_x000D_ (1.82 to 5.48)	0.85_x000D_ (0.61 to 1.17)	0.54_x000D_ (-0.35 to 1.44)
Ireland	81_x000D_ (47 to 120)	2.25_x000D_ (1.32 to 3.37)	108_x000D_ (64 to 165)	2.18_x000D_ (1.27 to 3.35)	0.34_x000D_ (0.22 to 0.48)	-0.25_x000D_ (-0.34 to -0.16)
Israel	107_x000D_ (63 to 162)	2.16_x000D_ (1.26 to 3.28)	199_x000D_ (119 to 300)	2.12_x000D_ (1.24 to 3.2)	0.86_x000D_ (0.67 to 1.09)	0.02_x000D_ (-0.29 to 0.34)
Italy	1479_x000D_ (897 to 2184)	2.44_x000D_ (1.46 to 3.64)	1326_x000D_ (822 to 1957)	1.88_x000D_ (1.11 to 2.88)	-0.1_x000D_ (-0.16 to -0.04)	-1.73_x000D_ (-2.12 to -1.33)
Jamaica	35_x000D_ (21 to 54)	1.49_x000D_ (0.89 to 2.24)	42_x000D_ (25 to 63)	1.47_x000D_ (0.88 to 2.21)	0.19_x000D_ (0.08 to 0.33)	-0.15_x000D_ (-0.25 to -0.05)
Japan	2797_x000D_ (1673 to 4187)	2.13_x000D_ (1.27 to 3.23)	3002_x000D_ (1853 to 4509)	1.97_x000D_ (1.17 to 2.99)	0.07_x000D_ (0.01 to 0.15)	-0.39_x000D_ (-0.51 to -0.27)
Jordan	46_x000D_ (27 to 70)	1.29_x000D_ (0.76 to 1.92)	141_x000D_ (82 to 211)	1.23_x000D_ (0.73 to 1.82)	2.05_x000D_ (1.82 to 2.29)	-0.19_x000D_ (-0.38 to 0)
Kazakhstan	425_x000D_ (248 to 643)	2.61_x000D_ (1.54 to 3.93)	442_x000D_ (264 to 664)	2.41_x000D_ (1.43 to 3.6)	0.04_x000D_ (-0.05 to 0.14)	-0.08_x000D_ (-0.19 to 0.03)
Kenya	229_x000D_ (135 to 346)	1.17_x000D_ (0.71 to 1.73)	533_x000D_ (320 to 794)	1.21_x000D_ (0.74 to 1.78)	1.33_x000D_ (1.25 to 1.43)	0.13_x000D_ (0.01 to 0.26)
Kiribati	1_x000D_ (0 to 1)	0.79_x000D_ (0.48 to 1.17)	1_x000D_ (1 to 1)	0.8_x000D_ (0.49 to 1.19)	0.68_x000D_ (0.57 to 0.82)	-0.27_x000D_ (-0.59 to 0.04)
Kuwait	66_x000D_ (30 to 142)	3.5_x000D_ (1.64 to 7.36)	69_x000D_ (41 to 102)	1.56_x000D_ (0.93 to 2.3)	0.05_x000D_ (-0.45 to 0.81)	-1.83_x000D_ (-2.62 to -1.03)
Kyrgyzstan	102_x000D_ (59 to 154)	2.35_x000D_ (1.37 to 3.54)	120_x000D_ (69 to 178)	1.86_x000D_ (1.1 to 2.77)	0.18_x000D_ (0.07 to 0.29)	-0.84_x000D_ (-1.01 to -0.68)
Lao People's Democratic Republic	56_x000D_ (33 to 91)	1.49_x000D_ (0.89 to 2.33)	78_x000D_ (47 to 117)	1.16_x000D_ (0.7 to 1.73)	0.39_x000D_ (0.05 to 0.66)	-0.64_x000D_ (-0.75 to -0.53)
Latvia	135_x000D_ (82 to 200)	4.8_x000D_ (2.87 to 7.11)	66_x000D_ (40 to 98)	3.13_x000D_ (1.83 to 4.7)	-0.51_x000D_ (-0.55 to -0.46)	-1.67_x000D_ (-1.8 to -1.55)
Lebanon	118_x000D_ (57 to 234)	3.81_x000D_ (1.83 to 7.87)	101_x000D_ (57 to 182)	1.94_x000D_ (1.1 to 3.49)	-0.15_x000D_ (-0.37 to 0.15)	-1.83_x000D_ (-2.2 to -1.46)
Lesotho	16_x000D_ (9 to 24)	0.99_x000D_ (0.59 to 1.49)	23_x000D_ (14 to 35)	1.19_x000D_ (0.73 to 1.79)	0.46_x000D_ (0.32 to 0.62)	0.72_x000D_ (0.59 to 0.85)
Liberia	116_x000D_ (34 to 312)	5.69_x000D_ (1.82 to 14.89)	44_x000D_ (25 to 68)	1.15_x000D_ (0.69 to 1.81)	-0.62_x000D_ (-0.86 to 0.09)	-3.74_x000D_ (-5.41 to -2.04)
Libya	61_x000D_ (36 to 90)	1.58_x000D_ (0.96 to 2.32)	159_x000D_ (95 to 247)	2.3_x000D_ (1.39 to 3.59)	1.62_x000D_ (1.12 to 2.48)	2.07_x000D_ (0.87 to 3.29)
Lithuania	170_x000D_ (103 to 251)	4.42_x000D_ (2.65 to 6.55)	105_x000D_ (64 to 157)	3.31_x000D_ (1.95 to 4.99)	-0.38_x000D_ (-0.44 to -0.32)	-0.96_x000D_ (-1.05 to -0.86)
Luxembourg	11_x000D_ (7 to 16)	2.8_x000D_ (1.64 to 4.19)	16_x000D_ (9 to 23)	2.37_x000D_ (1.39 to 3.6)	0.41_x000D_ (0.28 to 0.57)	-0.82_x000D_ (-0.91 to -0.73)
Madagascar	118_x000D_ (69 to 176)	1.15_x000D_ (0.69 to 1.7)	256_x000D_ (151 to 390)	1.1_x000D_ (0.67 to 1.65)	1.17_x000D_ (1.01 to 1.36)	-0.22_x000D_ (-0.33 to -0.11)
Malawi	78_x000D_ (45 to 117)	0.96_x000D_ (0.57 to 1.42)	156_x000D_ (90 to 235)	0.98_x000D_ (0.58 to 1.45)	1_x000D_ (0.88 to 1.13)	-0.06_x000D_ (-0.16 to 0.04)
Malaysia	203_x000D_ (119 to 310)	1.28_x000D_ (0.77 to 1.93)	411_x000D_ (248 to 615)	1.33_x000D_ (0.8 to 2)	1.02_x000D_ (0.82 to 1.24)	-0.06_x000D_ (-0.28 to 0.16)
Maldives	2_x000D_ (1 to 3)	1.07_x000D_ (0.65 to 1.6)	5_x000D_ (3 to 8)	1.07_x000D_ (0.64 to 1.57)	1.54_x000D_ (1.3 to 1.84)	-0.15_x000D_ (-0.49 to 0.18)
Mali	88_x000D_ (49 to 144)	1.19_x000D_ (0.7 to 1.83)	216_x000D_ (126 to 335)	1.24_x000D_ (0.76 to 1.87)	1.45_x000D_ (1.17 to 1.86)	-0.48_x000D_ (-1.63 to 0.68)
Malta	8_x000D_ (5 to 13)	2.31_x000D_ (1.36 to 3.5)	11_x000D_ (7 to 17)	2.43_x000D_ (1.4 to 3.74)	0.32_x000D_ (0.18 to 0.49)	0.37_x000D_ (0.3 to 0.43)
Marshall Islands	0_x000D_ (0 to 1)	1.04_x000D_ (0.64 to 1.55)	1_x000D_ (0 to 1)	1.06_x000D_ (0.64 to 1.58)	0.45_x000D_ (0.33 to 0.6)	0.03_x000D_ (-0.03 to 0.09)
Mauritania	21_x000D_ (12 to 32)	1.22_x000D_ (0.75 to 1.82)	37_x000D_ (22 to 55)	1.09_x000D_ (0.66 to 1.62)	0.75_x000D_ (0.58 to 0.95)	-0.26_x000D_ (-0.44 to -0.08)
Mauritius	10_x000D_ (6 to 15)	0.97_x000D_ (0.57 to 1.46)	16_x000D_ (9 to 23)	1.13_x000D_ (0.67 to 1.72)	0.54_x000D_ (0.35 to 0.75)	0.57_x000D_ (0.49 to 0.64)
Mexico	1656_x000D_ (952 to 2568)	2.12_x000D_ (1.25 to 3.21)	2237_x000D_ (1333 to 3406)	1.8_x000D_ (1.07 to 2.73)	0.35_x000D_ (0.28 to 0.44)	1.27_x000D_ (0.73 to 1.82)
Micronesia (Federated States of)	1_x000D_ (1 to 1)	1.05_x000D_ (0.63 to 1.58)	1_x000D_ (1 to 2)	1.1_x000D_ (0.67 to 1.62)	0.15_x000D_ (0.05 to 0.27)	0.12_x000D_ (-0.12 to 0.36)
Monaco	1_x000D_ (0 to 1)	1.9_x000D_ (1.11 to 2.94)	1_x000D_ (1 to 1)	2.12_x000D_ (1.23 to 3.28)	0.41_x000D_ (0.24 to 0.61)	0.42_x000D_ (0.35 to 0.48)
Mongolia	44_x000D_ (25 to 67)	2.17_x000D_ (1.28 to 3.25)	82_x000D_ (48 to 123)	2.45_x000D_ (1.45 to 3.64)	0.86_x000D_ (0.71 to 1.04)	0.57_x000D_ (0.48 to 0.65)
Montenegro	24_x000D_ (15 to 36)	3.85_x000D_ (2.3 to 5.8)	24_x000D_ (14 to 36)	3.75_x000D_ (2.2 to 5.72)	-0.01_x000D_ (-0.09 to 0.09)	-0.13_x000D_ (-0.19 to -0.06)
Morocco	385_x000D_ (223 to 586)	1.58_x000D_ (0.94 to 2.36)	543_x000D_ (325 to 820)	1.52_x000D_ (0.91 to 2.28)	0.41_x000D_ (0.29 to 0.56)	-0.25_x000D_ (-0.3 to -0.21)
Mozambique	246_x000D_ (127 to 470)	2.15_x000D_ (1.15 to 3.99)	362_x000D_ (222 to 537)	1.61_x000D_ (1 to 2.48)	0.47_x000D_ (-0.04 to 1.13)	-0.63_x000D_ (-0.88 to -0.37)
Myanmar	596_x000D_ (353 to 887)	1.53_x000D_ (0.93 to 2.27)	750_x000D_ (464 to 1104)	1.41_x000D_ (0.88 to 2.07)	0.26_x000D_ (0.11 to 0.44)	-0.01_x000D_ (-0.8 to 0.79)
Namibia	16_x000D_ (9 to 23)	1.29_x000D_ (0.79 to 1.95)	26_x000D_ (16 to 38)	1.18_x000D_ (0.74 to 1.74)	0.65_x000D_ (0.35 to 0.91)	-0.42_x000D_ (-0.58 to -0.26)
Nauru	0_x000D_ (0 to 0)	1.15_x000D_ (0.69 to 1.74)	0_x000D_ (0 to 0)	1.21_x000D_ (0.72 to 1.82)	0.15_x000D_ (0.04 to 0.28)	0.09_x000D_ (0.05 to 0.14)
Nepal	273_x000D_ (156 to 411)	1.63_x000D_ (0.95 to 2.41)	501_x000D_ (303 to 737)	1.74_x000D_ (1.08 to 2.54)	0.83_x000D_ (0.68 to 1.04)	0.15_x000D_ (-0.2 to 0.5)
Netherlands	283_x000D_ (170 to 417)	1.84_x000D_ (1.08 to 2.73)	394_x000D_ (240 to 583)	1.95_x000D_ (1.17 to 2.98)	0.39_x000D_ (0.24 to 0.57)	0.04_x000D_ (-0.18 to 0.26)
New Zealand	164_x000D_ (96 to 248)	4.78_x000D_ (2.8 to 7.24)	216_x000D_ (129 to 320)	4.69_x000D_ (2.75 to 7.11)	0.31_x000D_ (0.22 to 0.43)	-0.13_x000D_ (-0.21 to -0.06)
Nicaragua	96_x000D_ (52 to 163)	2.61_x000D_ (1.42 to 4.66)	113_x000D_ (67 to 174)	1.85_x000D_ (1.09 to 2.93)	0.18_x000D_ (-0.08 to 0.5)	-1.25_x000D_ (-1.41 to -1.09)
Niger	70_x000D_ (41 to 106)	1.08_x000D_ (0.66 to 1.61)	186_x000D_ (111 to 281)	1.05_x000D_ (0.65 to 1.53)	1.67_x000D_ (1.5 to 1.87)	-0.04_x000D_ (-0.22 to 0.14)
Nigeria	753_x000D_ (444 to 1136)	0.99_x000D_ (0.6 to 1.46)	1829_x000D_ (1101 to 2738)	1.03_x000D_ (0.64 to 1.52)	1.43_x000D_ (1.29 to 1.68)	0.41_x000D_ (0.23 to 0.6)
Niue	0_x000D_ (0 to 0)	1.08_x000D_ (0.64 to 1.62)	0_x000D_ (0 to 0)	1.13_x000D_ (0.68 to 1.69)	-0.15_x000D_ (-0.25 to -0.03)	0.13_x000D_ (-0.19 to 0.44)
North Macedonia	76_x000D_ (45 to 116)	3.75_x000D_ (2.23 to 5.73)	75_x000D_ (45 to 113)	3.45_x000D_ (2.04 to 5.25)	-0.01_x000D_ (-0.13 to 0.11)	-0.41_x000D_ (-0.5 to -0.32)
Northern Mariana Islands	1_x000D_ (0 to 1)	1.48_x000D_ (0.88 to 2.23)	1_x000D_ (0 to 1)	1.38_x000D_ (0.85 to 2.11)	0.03_x000D_ (-0.11 to 0.21)	-0.36_x000D_ (-0.45 to -0.27)
Norway	117_x000D_ (70 to 175)	2.43_x000D_ (1.46 to 3.71)	145_x000D_ (88 to 217)	2.29_x000D_ (1.37 to 3.54)	0.24_x000D_ (0.19 to 0.29)	-0.35_x000D_ (-0.42 to -0.27)
Oman	33_x000D_ (19 to 50)	1.9_x000D_ (1.14 to 2.81)	79_x000D_ (46 to 121)	1.76_x000D_ (1.04 to 2.63)	1.43_x000D_ (1.13 to 1.78)	-0.34_x000D_ (-0.39 to -0.3)
Pakistan	1196_x000D_ (713 to 1791)	1.28_x000D_ (0.79 to 1.9)	2976_x000D_ (1802 to 4411)	1.53_x000D_ (0.95 to 2.24)	1.49_x000D_ (1.33 to 1.69)	0.85_x000D_ (0.71 to 0.99)
Palau	0_x000D_ (0 to 0)	1.67_x000D_ (1 to 2.52)	0_x000D_ (0 to 1)	1.76_x000D_ (1.05 to 2.66)	0.43_x000D_ (0.25 to 0.63)	0.1_x000D_ (0.06 to 0.14)
Palestine	64_x000D_ (34 to 114)	3.29_x000D_ (1.8 to 5.81)	121_x000D_ (69 to 207)	2.79_x000D_ (1.55 to 5)	0.88_x000D_ (0.25 to 1.49)	0.27_x000D_ (-1.21 to 1.77)
Panama	40_x000D_ (24 to 60)	1.7_x000D_ (1.02 to 2.53)	68_x000D_ (41 to 103)	1.64_x000D_ (0.98 to 2.48)	0.71_x000D_ (0.55 to 0.89)	-0.13_x000D_ (-0.2 to -0.06)
Papua New Guinea	37_x000D_ (22 to 55)	1.06_x000D_ (0.65 to 1.56)	107_x000D_ (63 to 160)	1.26_x000D_ (0.77 to 1.87)	1.89_x000D_ (1.63 to 2.17)	0.4_x000D_ (0.04 to 0.77)
Paraguay	64_x000D_ (37 to 96)	1.62_x000D_ (0.97 to 2.41)	111_x000D_ (65 to 165)	1.61_x000D_ (0.94 to 2.39)	0.75_x000D_ (0.62 to 0.92)	-0.07_x000D_ (-0.14 to 0)
Peru	384_x000D_ (218 to 630)	1.77_x000D_ (1.03 to 2.82)	462_x000D_ (278 to 686)	1.36_x000D_ (0.82 to 2.02)	0.2_x000D_ (-0.11 to 0.49)	-0.68_x000D_ (-0.91 to -0.44)
Philippines	872_x000D_ (521 to 1317)	1.53_x000D_ (0.94 to 2.29)	1404_x000D_ (853 to 2072)	1.33_x000D_ (0.82 to 1.94)	0.61_x000D_ (0.47 to 0.74)	-0.43_x000D_ (-0.59 to -0.26)
Poland	1652_x000D_ (988 to 2442)	4.26_x000D_ (2.53 to 6.35)	1544_x000D_ (937 to 2298)	3.73_x000D_ (2.2 to 5.57)	-0.06_x000D_ (-0.12 to -0.01)	-0.51_x000D_ (-0.62 to -0.4)
Portugal	235_x000D_ (143 to 352)	2.25_x000D_ (1.36 to 3.43)	188_x000D_ (116 to 281)	1.57_x000D_ (0.93 to 2.38)	-0.2_x000D_ (-0.28 to -0.09)	-1.61_x000D_ (-1.73 to -1.5)
Puerto Rico	57_x000D_ (34 to 86)	1.58_x000D_ (0.94 to 2.37)	66_x000D_ (41 to 97)	1.64_x000D_ (0.99 to 2.47)	0.15_x000D_ (0.01 to 0.31)	0.3_x000D_ (0.14 to 0.46)
Qatar	10_x000D_ (6 to 15)	2.12_x000D_ (1.26 to 3.14)	59_x000D_ (34 to 91)	1.91_x000D_ (1.12 to 2.88)	5.1_x000D_ (4.29 to 6.1)	-0.27_x000D_ (-0.37 to -0.18)
Republic of Korea	1201_x000D_ (702 to 1820)	2.73_x000D_ (1.62 to 4.11)	1366_x000D_ (818 to 2023)	2.39_x000D_ (1.4 to 3.6)	0.14_x000D_ (0.02 to 0.29)	-0.73_x000D_ (-0.83 to -0.64)
Republic of Moldova	164_x000D_ (99 to 246)	3.69_x000D_ (2.21 to 5.54)	106_x000D_ (65 to 156)	2.72_x000D_ (1.64 to 4.04)	-0.36_x000D_ (-0.42 to -0.28)	-1.25_x000D_ (-1.42 to -1.09)
Romania	1037_x000D_ (623 to 1557)	4.34_x000D_ (2.59 to 6.61)	721_x000D_ (438 to 1060)	3.58_x000D_ (2.11 to 5.34)	-0.3_x000D_ (-0.37 to -0.23)	-0.8_x000D_ (-0.93 to -0.68)
Russian Federation	7138_x000D_ (4333 to 10576)	4.58_x000D_ (2.74 to 6.79)	5707 (3495 to 8369)	3.57_x000D_ (2.13 to 5.3)	-0.2_x000D_ (-0.24 to -0.16)	-0.85_x000D_ (-1.06 to -0.63)
Rwanda	158_x000D_ (71 to 331)	2.35_x000D_ (1.19 to 4.54)	221_x000D_ (117 to 428)	2.28_x000D_ (1.14 to 4.72)	0.39_x000D_ (-0.38 to 2.16)	-1.64_x000D_ (-3.46 to 0.22)
Saint Kitts and Nevis	1_x000D_ (0 to 1)	1.47_x000D_ (0.88 to 2.19)	1_x000D_ (1 to 2)	1.66_x000D_ (0.97 to 2.48)	0.73_x000D_ (0.55 to 0.95)	0.4_x000D_ (0.34 to 0.45)
Saint Lucia	2_x000D_ (1 to 3)	1.41_x000D_ (0.85 to 2.14)	3_x000D_ (2 to 4)	1.53_x000D_ (0.9 to 2.27)	0.45_x000D_ (0.3 to 0.65)	0.28_x000D_ (0.23 to 0.33)
Saint Vincent and the Grenadines	1_x000D_ (1 to 2)	1.35_x000D_ (0.8 to 2.02)	2_x000D_ (1 to 3)	1.52_x000D_ (0.9 to 2.3)	0.21_x000D_ (0.09 to 0.35)	0.38_x000D_ (0.31 to 0.45)
Samoa	2_x000D_ (1 to 2)	1.09_x000D_ (0.65 to 1.63)	2_x000D_ (1 to 3)	1.16_x000D_ (0.71 to 1.7)	0.43_x000D_ (0.3 to 0.6)	0.46_x000D_ (-0.14 to 1.07)
San Marino	0_x000D_ (0 to 1)	2.03_x000D_ (1.2 to 3.19)	1_x000D_ (0 to 1)	2.16_x000D_ (1.26 to 3.38)	0.59_x000D_ (0.45 to 0.77)	0.21_x000D_ (0.15 to 0.28)
Sao Tome and Principe	1_x000D_ (1 to 2)	1.07_x000D_ (0.64 to 1.58)	2_x000D_ (1 to 3)	1.2_x000D_ (0.72 to 1.77)	0.88_x000D_ (0.72 to 1.06)	0.44_x000D_ (0.39 to 0.49)
Saudi Arabia	397_x000D_ (226 to 601)	2.69_x000D_ (1.58 to 4.04)	1147_x000D_ (673 to 1750)	3.07_x000D_ (1.82 to 4.6)	1.89_x000D_ (1.54 to 2.27)	0.57_x000D_ (0.46 to 0.68)
Senegal	59_x000D_ (35 to 91)	0.94_x000D_ (0.56 to 1.4)	118_x000D_ (70 to 176)	0.93_x000D_ (0.56 to 1.4)	0.99_x000D_ (0.78 to 1.17)	-0.11_x000D_ (-0.27 to 0.04)
Serbia	346_x000D_ (208 to 522)	3.64_x000D_ (2.16 to 5.53)	320_x000D_ (196 to 475)	3.55_x000D_ (2.11 to 5.3)	-0.07_x000D_ (-0.17 to 0.04)	-0.46_x000D_ (-0.97 to 0.05)
Seychelles	1_x000D_ (1 to 1)	1.24_x000D_ (0.75 to 1.87)	1_x000D_ (1 to 2)	1.2_x000D_ (0.73 to 1.81)	0.52_x000D_ (0.35 to 0.72)	-0.27_x000D_ (-0.37 to -0.16)
Sierra Leone	29_x000D_ (17 to 43)	0.92_x000D_ (0.56 to 1.36)	74_x000D_ (45 to 111)	1.14_x000D_ (0.71 to 1.73)	1.58_x000D_ (1.18 to 2.41)	-2.3_x000D_ (-3.77 to -0.8)
Singapore	70_x000D_ (41 to 108)	2.26_x000D_ (1.32 to 3.43)	117_x000D_ (69 to 177)	2.05_x000D_ (1.19 to 3.11)	0.67_x000D_ (0.5 to 0.91)	-0.52_x000D_ (-0.62 to -0.42)
Slovakia	239_x000D_ (142 to 357)	4.44_x000D_ (2.62 to 6.65)	234_x000D_ (142 to 348)	4.04_x000D_ (2.4 to 6.07)	-0.02_x000D_ (-0.1 to 0.07)	-0.37_x000D_ (-0.45 to -0.29)
Slovenia	103_x000D_ (62 to 153)	5.03_x000D_ (2.97 to 7.51)	101_x000D_ (61 to 149)	4.39_x000D_ (2.55 to 6.62)	-0.02_x000D_ (-0.11 to 0.08)	-0.08_x000D_ (-0.26 to 0.1)
Solomon Islands	3_x000D_ (2 to 5)	1.26_x000D_ (0.75 to 1.88)	7_x000D_ (4 to 11)	1.31_x000D_ (0.79 to 1.95)	1.12_x000D_ (0.93 to 1.32)	0.05_x000D_ (-0.05 to 0.15)
Somalia	153_x000D_ (67 to 347)	2.31_x000D_ (1.11 to 5.04)	269_x000D_ (157 to 440)	1.59_x000D_ (0.95 to 2.57)	0.75_x000D_ (0.15 to 1.65)	0.08_x000D_ (-0.97 to 1.13)
South Africa	519_x000D_ (305 to 779)	1.57_x000D_ (0.94 to 2.35)	626_x000D_ (375 to 939)	1.15_x000D_ (0.69 to 1.72)	0.21_x000D_ (0.13 to 0.28)	-0.87_x000D_ (-1.06 to -0.68)
South Sudan	66_x000D_ (39 to 98)	1.37_x000D_ (0.85 to 2.01)	126_x000D_ (75 to 193)	1.64_x000D_ (1 to 2.49)	0.92_x000D_ (0.65 to 1.42)	0.96_x000D_ (-0.21 to 2.14)
Spain	901_x000D_ (540 to 1352)	2.25_x000D_ (1.33 to 3.39)	1011_x000D_ (614 to 1495)	2.05_x000D_ (1.18 to 3.09)	0.12_x000D_ (0 to 0.27)	-0.55_x000D_ (-0.65 to -0.46)
Sri Lanka	460_x000D_ (230 to 902)	2.65_x000D_ (1.37 to 5.07)	379_x000D_ (239 to 550)	1.67_x000D_ (1.05 to 2.42)	-0.18_x000D_ (-0.52 to 0.25)	-1.34_x000D_ (-2.2 to -0.47)
Sudan	362_x000D_ (173 to 720)	1.85_x000D_ (0.94 to 3.43)	473_x000D_ (285 to 717)	1.29_x000D_ (0.8 to 1.94)	0.31_x000D_ (-0.28 to 0.99)	-0.55_x000D_ (-1.15 to 0.06)
Suriname	5_x000D_ (3 to 8)	1.38_x000D_ (0.84 to 2.03)	8_x000D_ (5 to 13)	1.46_x000D_ (0.87 to 2.19)	0.61_x000D_ (0.42 to 0.8)	0.24_x000D_ (0.19 to 0.28)
Sweden	224_x000D_ (134 to 338)	2.31_x000D_ (1.37 to 3.57)	279_x000D_ (170 to 418)	2.28_x000D_ (1.34 to 3.58)	0.25_x000D_ (0.15 to 0.36)	-0.09_x000D_ (-0.2 to 0.02)
Switzerland	242_x000D_ (147 to 359)	3.27_x000D_ (1.94 to 4.93)	263_x000D_ (160 to 388)	2.66_x000D_ (1.56 to 4.06)	0.09_x000D_ (-0.02 to 0.22)	-1.14_x000D_ (-1.34 to -0.94)
Syrian Arab Republic	160_x000D_ (94 to 245)	1.32_x000D_ (0.78 to 2.01)	534_x000D_ (264 to 1062)	4.15_x000D_ (1.98 to 8.37)	2.33_x000D_ (0.95 to 5.23)	7.48_x000D_ (5.05 to 9.96)
Taiwan (Province of China)	226_x000D_ (133 to 341)	1.15_x000D_ (0.69 to 1.72)	234_x000D_ (142 to 345)	0.81_x000D_ (0.49 to 1.2)	0.04_x000D_ (-0.1 to 0.2)	-1.61_x000D_ (-1.78 to -1.43)
Tajikistan	109_x000D_ (62 to 164)	2.15_x000D_ (1.27 to 3.2)	178_x000D_ (108 to 265)	1.94_x000D_ (1.19 to 2.87)	0.64_x000D_ (0.44 to 0.98)	-2.06_x000D_ (-3.14 to -0.98)
Thailand	849_x000D_ (518 to 1273)	1.56_x000D_ (0.96 to 2.32)	999_x000D_ (616 to 1460)	1.29_x000D_ (0.79 to 1.89)	0.18_x000D_ (0.04 to 0.34)	-0.83_x000D_ (-0.9 to -0.76)
Timor-Leste	19_x000D_ (10 to 35)	2.52_x000D_ (1.31 to 4.51)	19_x000D_ (11 to 30)	1.69_x000D_ (1.01 to 2.86)	-0.02_x000D_ (-0.42 to 0.41)	-2.53_x000D_ (-3.59 to -1.46)
Togo	30_x000D_ (17 to 45)	1.03_x000D_ (0.62 to 1.53)	70_x000D_ (42 to 106)	1.06_x000D_ (0.64 to 1.58)	1.33_x000D_ (1.15 to 1.55)	0.06_x000D_ (-0.13 to 0.25)
Tokelau	0_x000D_ (0 to 0)	1_x000D_ (0.61 to 1.49)	0_x000D_ (0 to 0)	1.09_x000D_ (0.65 to 1.64)	-0.02_x000D_ (-0.12 to 0.09)	0.24_x000D_ (0.16 to 0.32)
Tonga	1_x000D_ (1 to 1)	0.97_x000D_ (0.6 to 1.44)	1_x000D_ (1 to 1)	0.9_x000D_ (0.54 to 1.33)	0.05_x000D_ (-0.05 to 0.15)	-0.38_x000D_ (-0.6 to -0.15)
Trinidad and Tobago	16_x000D_ (10 to 24)	1.37_x000D_ (0.82 to 2.03)	20_x000D_ (12 to 31)	1.44_x000D_ (0.87 to 2.18)	0.26_x000D_ (0.09 to 0.42)	0.5_x000D_ (0.39 to 0.6)
Tunisia	115_x000D_ (66 to 174)	1.42_x000D_ (0.84 to 2.13)	165_x000D_ (99 to 245)	1.4_x000D_ (0.84 to 2.09)	0.44_x000D_ (0.31 to 0.6)	-0.02_x000D_ (-0.08 to 0.04)
Turkey	780_x000D_ (460 to 1181)	1.33_x000D_ (0.8 to 2)	1167_x000D_ (701 to 1728)	1.4_x000D_ (0.84 to 2.08)	0.5_x000D_ (0.33 to 0.7)	-0.11_x000D_ (-0.47 to 0.25)
Turkmenistan	68_x000D_ (39 to 103)	1.87_x000D_ (1.11 to 2.82)	96_x000D_ (56 to 145)	1.9_x000D_ (1.12 to 2.85)	0.42_x000D_ (0.31 to 0.55)	-0.08_x000D_ (-0.3 to 0.15)
Tuvalu	0_x000D_ (0 to 0)	0.99_x000D_ (0.6 to 1.49)	0 (0 to 0)	1.11_x000D_ (0.67 to 1.67)	0.49_x000D_ (0.33 to 0.67)	0.31_x000D_ (0.25 to 0.38)
Uganda	226_x000D_ (129 to 376)	1.56_x000D_ (0.92 to 2.67)	403_x000D_ (238 to 597)	1.24_x000D_ (0.75 to 1.86)	0.79_x000D_ (0.33 to 1.26)	-0.84_x000D_ (-1.1 to -0.58)
Ukraine	2284_x000D_ (1361 to 3368)	4.15_x000D_ (2.47 to 6.18)	1690_x000D_ (1018 to 2509)	3.58_x000D_ (2.11 to 5.35)	-0.26_x000D_ (-0.33 to -0.19)	-0.76_x000D_ (-0.96 to -0.55)
United Arab Emirates	32_x000D_ (19 to 49)	1.79_x000D_ (1.07 to 2.65)	162_x000D_ (95 to 251)	1.66_x000D_ (0.99 to 2.49)	4.09_x000D_ (3.29 to 5.06)	-0.36_x000D_ (-0.46 to -0.27)
United Kingdom	1264_x000D_ (763 to 1873)	2.16_x000D_ (1.28 to 3.24)	1498_x000D_ (908 to 2224)	2.07_x000D_ (1.22 to 3.15)	0.19_x000D_ (0.13 to 0.24)	-0.22_x000D_ (-0.31 to -0.13)
United Republic of Tanzania	236_x000D_ (138 to 357)	1.08_x000D_ (0.65 to 1.62)	522_x000D_ (305 to 790)	1.07_x000D_ (0.64 to 1.58)	1.21_x000D_ (1.07 to 1.37)	-0.03_x000D_ (-0.12 to 0.06)
United States of America	6760_x000D_ (4081 to 10166)	2.53_x000D_ (1.52 to 3.83)	8592 (5321 to 12814)	2.21_x000D_ (1.33 to 3.3)	0.27_x000D_ (0.2 to 0.35)	-0.9_x000D_ (-1.23 to -0.58)
United States Virgin Islands	2_x000D_ (1 to 2)	1.49_x000D_ (0.89 to 2.25)	2_x000D_ (1 to 2)	1.48_x000D_ (0.88 to 2.25)	0.08_x000D_ (-0.05 to 0.24)	-0.16_x000D_ (-0.29 to -0.03)
Uruguay	96_x000D_ (56 to 147)	3.02_x000D_ (1.76 to 4.64)	97_x000D_ (58 to 147)	2.73_x000D_ (1.61 to 4.18)	0.02_x000D_ (-0.08 to 0.13)	-0.54_x000D_ (-0.66 to -0.43)
Uzbekistan	419_x000D_ (242 to 638)	2.05_x000D_ (1.2 to 3.09)	656_x000D_ (382 to 1009)	1.97_x000D_ (1.16 to 2.98)	0.57_x000D_ (0.44 to 0.72)	-0.23_x000D_ (-0.29 to -0.17)
Vanuatu	1_x000D_ (1 to 2)	0.92_x000D_ (0.56 to 1.35)	3_x000D_ (2 to 4)	0.98_x000D_ (0.59 to 1.45)	1.18_x000D_ (1.02 to 1.38)	-0.1_x000D_ (-0.65 to 0.44)
Venezuela (Bolivarian Republic of)	374_x000D_ (216 to 567)	2.02_x000D_ (1.2 to 2.98)	560_x000D_ (335 to 837)	2.01_x000D_ (1.19 to 3)	0.5_x000D_ (0.36 to 0.66)	-0.1_x000D_ (-0.43 to 0.23)
Viet Nam	761_x000D_ (450 to 1136)	1.24_x000D_ (0.74 to 1.85)	1364_x000D_ (819 to 2041)	1.4_x000D_ (0.84 to 2.07)	0.79_x000D_ (0.6 to 1.02)	0.36_x000D_ (0.25 to 0.47)
Yemen	178_x000D_ (105 to 264)	1.47_x000D_ (0.89 to 2.15)	947_x000D_ (458 to 1940)	3.04_x000D_ (1.52 to 5.87)	4.34_x000D_ (2.3 to 8.8)	2.22_x000D_ (1.25 to 3.2)
Zambia	67_x000D_ (39 to 102)	1.03_x000D_ (0.62 to 1.54)	159_x000D_ (93 to 240)	1.05_x000D_ (0.64 to 1.56)	1.37_x000D_ (1.18 to 1.55)	0.13_x000D_ (0.07 to 0.19)
Zimbabwe	77_x000D_ (46 to 116)	0.9_x000D_ (0.55 to 1.34)	121_x000D_ (70 to 184)	0.92_x000D_ (0.55 to 1.39)	0.57_x000D_ (0.44 to 0.74)	-0.08_x000D_ (-0.21 to 0.06)
