# Supplementary material for: Global, regional, and national burden of incidence, prevalence, and years lived with disability for facial fractures from 1990 to 2019: a systematic analysis for the Global Burden of Disease study 2019
Source: BMC Oral Health. 2024 Apr 10;24:435. doi: 10.1186/s12903-024-04206-9 (PMC11005257; doi:10.1186/s12903-024-04206-9)
Supplement: Supplementary file 2 — Supplementary Material 2 [file 12903_2024_4206_MOESM2_ESM.xlsx]

## Sheet: Incidence 
Incidence of facial fractures in 1990 and 2019 across 21 regions and territories with EAPC from 1990 and 2019.
Region	Number_1990 (95 UI%)	ASR_1990 (95 UI%)	Number_2019 (95 UI%)	ASR_2019 (95 UI%)	Number_change (95 UI%)	EAPC (95 UI%)
Global	8943707 (7120466 to 11371222)	161.46 (128.75 to 204.75)	10676336 (8504269 to 13455647)	138.79 (110.61 to 174.84)	0.19 (0.1 to 0.26)	-0.47_x000D_ (-0.57 to -0.37)
Region
Andean Latin America	65135_x000D_ (49594 to 87863)	153.6_x000D_ (117.56 to 207.78)	80565_x000D_ (63651 to 102899)	124.02_x000D_ (98.01 to 158.41)	0.24_x000D_ (-0.05 to 0.47)	-0.52_x000D_ (-0.71 to -0.32)
Australasia	81576_x000D_ (61525 to 109446)	419.55_x000D_ (316.41 to 564.77)	102425_x000D_ (77164 to 137323)	410.05_x000D_ (304.41 to 552.75)	0.26_x000D_ (0.2 to 0.32)	-0.13_x000D_ (-0.18 to -0.07)
Caribbean	51433_x000D_ (41393 to 63478)	136.37_x000D_ (109.71 to 168.54)	67746_x000D_ (53813 to 84541)	146.49_x000D_ (116.03 to 183.14)	0.32_x000D_ (0.26 to 0.37)	0.54_x000D_ (-0.35 to 1.43)
Central Asia	158773_x000D_ (125424 to 201940)	212.58_x000D_ (169.33 to 270.27)	181179_x000D_ (141225 to 232522)	188.78_x000D_ (147.4 to 242.83)	0.14_x000D_ (0.11 to 0.17)	-0.77_x000D_ (-1.08 to -0.45)
Central Europe	462347_x000D_ (358560 to 601291)	391.14_x000D_ (302.95 to 507.86)	327298_x000D_ (247503 to 435415)	343.49_x000D_ (259.92 to 456.34)	-0.29_x000D_ (-0.32 to -0.26)	-0.65_x000D_ (-0.79 to -0.52)
Central Latin America	352680_x000D_ (273564 to 454818)	193.57_x000D_ (150.4 to 248.31)	402104_x000D_ (312711 to 513534)	160.53_x000D_ (124.46 to 204.63)	0.14_x000D_ (0.05 to 0.21)	0.1_x000D_ (-0.14 to 0.35)
Central Sub-Saharan Africa	61638_x000D_ (45731 to 88719)	98.75_x000D_ (73.11 to 138.76)	116356_x000D_ (91836 to 146753)	80.3_x000D_ (63.71 to 100.31)	0.89_x000D_ (0.53 to 1.17)	-1.89_x000D_ (-3.34 to -0.43)
East Asia	1063847_x000D_ (773934 to 1409722)	84.2_x000D_ (61.42 to 111.47)	1368078_x000D_ (1013229 to 1831139)	91.34_x000D_ (67.29 to 122.56)	0.29_x000D_ (0.17 to 0.41)	-0.29_x000D_ (-0.67 to 0.09)
Eastern Europe	854030_x000D_ (671375 to 1096244)	392_x000D_ (309.34 to 504.83)	581485_x000D_ (453726 to 751260)	309.1_x000D_ (242.02 to 398.33)	-0.32_x000D_ (-0.34 to -0.29)	-0.87_x000D_ (-1.01 to -0.74)
Eastern Sub-Saharan Africa	559421_x000D_ (292528 to 1176314)	264.35_x000D_ (142.83 to 530.74)	412877_x000D_ (322305 to 519805)	92.89_x000D_ (73.23 to 116.26)	-0.26_x000D_ (-0.63 to 0.34)	-2.21_x000D_ (-3.14 to -1.26)
High-income Asia Pacific	357023_x000D_ (271595 to 474408)	212.91_x000D_ (162.63 to 279.93)	295259_x000D_ (222009 to 395431)	194.1_x000D_ (145.02 to 256.05)	-0.17_x000D_ (-0.21 to -0.14)	-0.48_x000D_ (-0.61 to -0.36)
High-income North America	589912_x000D_ (438422 to 779630)	214.17_x000D_ (158.64 to 284.17)	630100_x000D_ (468382 to 828944)	178.69_x000D_ (132.35 to 233.76)	0.07_x000D_ (0 to 0.14)	-1.14_x000D_ (-1.51 to -0.78)
North Africa and Middle East	602066_x000D_ (472719 to 764423)	158.45_x000D_ (125.23 to 200.33)	1005152_x000D_ (767650 to 1336225)	159.64_x000D_ (121.73 to 213.16)	0.67_x000D_ (0.52 to 0.85)	1.04_x000D_ (0.61 to 1.47)
Oceania	5824_x000D_ (4686 to 7200)	85.39_x000D_ (69.08 to 105.47)	13274_x000D_ (10407 to 16652)	96.08_x000D_ (75.34 to 120.14)	1.28_x000D_ (1.12 to 1.42)	0.15_x000D_ (-0.29 to 0.59)
South Asia	1719267_x000D_ (1372104 to 2160974)	153.13_x000D_ (123.57 to 191.03)	2776773_x000D_ (2197336 to 3531254)	150.46_x000D_ (119.31 to 191.02)	0.62_x000D_ (0.51 to 0.72)	-0.09_x000D_ (-0.25 to 0.07)
Southeast Asia	584335_x000D_ (464393 to 734551)	116.85_x000D_ (93.36 to 146.43)	680703_x000D_ (541354 to 854200)	100.62_x000D_ (79.74 to 126.66)	0.16_x000D_ (0.04 to 0.26)	-0.5_x000D_ (-0.75 to -0.26)
Southern Latin America	118672_x000D_ (91934 to 154399)	235.21_x000D_ (182.29 to 306.41)	149139_x000D_ (115291 to 195782)	234.9_x000D_ (181.25 to 307.95)	0.26_x000D_ (0.21 to 0.3)	-0.14_x000D_ (-0.23 to -0.05)
Southern Sub-Saharan Africa	59244_x000D_ (45787 to 75864)	108.33_x000D_ (83.29 to 137.51)	71735_x000D_ (55823 to 90135)	88.21_x000D_ (68.98 to 109.97)	0.21_x000D_ (0.14 to 0.27)	-0.61_x000D_ (-0.74 to -0.48)
Tropical Latin America	266714_x000D_ (196354 to 356281)	163.22_x000D_ (120.59 to 217.45)	312104_x000D_ (230460 to 414088)	140.89_x000D_ (104.22 to 188.71)	0.17_x000D_ (0.12 to 0.22)	-0.49_x000D_ (-0.54 to -0.43)
Western Europe	756893_x000D_ (579802 to 987918)	216.08_x000D_ (164.69 to 283.39)	718812_x000D_ (536513 to 972683)	197.9_x000D_ (145.33 to 267.86)	-0.05_x000D_ (-0.1 to 0)	-0.49_x000D_ (-0.57 to -0.41)
Western Sub-Saharan Africa	172876_x000D_ (130901 to 231804)	84.94_x000D_ (64.26 to 111.69)	383171_x000D_ (293805 to 492593)	80.78_x000D_ (62.18 to 102.81)	1.22_x000D_ (1.02 to 1.35)	-0.1_x000D_ (-0.39 to 0.18)
SDI category
High SDI	1735295_x000D_ (1329541 to 2265527)	219.75 (167.79 to 287.28)	1810605_x000D_ (1380286 to 2369449)	199.62 (150.58 to 260.91)	0.04_x000D_ (0 to 0.09)	-0.54_x000D_ (-0.7 to -0.39)
High-middle SDI	2378913_x000D_ (1886773 to 3029274)	202.72_x000D_ (160.5 to 258.46)	2245275_x000D_ (1757359 to 2895369)	167.59_x000D_ (130.87 to 215.9)	-0.06_x000D_ (-0.1 to -0.01)	-0.79_x000D_ (-0.87 to -0.71)
Middle SDI	2069562 (1640625 to 2602561)	113.48_x000D_ (90.35 to 141.9)	2737822 (2178401 to 3438678)	115.47_x000D_ (91.58 to 144.32)	0.32_x000D_ (0.26 to 0.39)	0.31_x000D_ (0.17 to 0.45)
Low-middle SDI	1641363_x000D_ (1312231 to 2059480)	138.94_x000D_ (112.17 to 174.53)	2353710_x000D_ (1873129 to 2931838)	130.56_x000D_ (104.35 to 163.62)	0.43_x000D_ (0.3 to 0.53)	-0.33_x000D_ (-0.49 to -0.18)
Low SDI	945174_x000D_ (625882 to 1629036)	166.28_x000D_ (112.05 to 277.68)	1320807_x000D_ (1034514 to 1706087)	114.07_x000D_ (89.99 to 147.6)	0.4_x000D_ (0.01 to 0.81)	-0.68_x000D_ (-1.15 to -0.2)

## Sheet: Prevalence
Prevalence of facial fractures in 1990 and 2019 across 21 regions and territories with EAPC from 1990 and 2019.
Region	Number_1990 (95 UI%)	ASR_1990 (95 UI%)	Number_2019 (95 UI%)	ASR_2019 (95 UI%)	Number_change (95 UI%)	EAPC (95 UI%)
Global	1502798 (1242616 to 1823648)	30.11 (25.35 to 35.95)	2131637 (1815747 to 2509598)	27.05 (22.99 to 31.87)	0.42_x000D_ (0.34 to 0.48)	-0.39_x000D_ (-0.46 to -0.31)
Region
Andean Latin America	9145_x000D_ (7124 to 12016)	24.67_x000D_ (19.87 to 31.42)	13231_x000D_ (10815 to 16272)	21.02_x000D_ (17.26 to 25.74)	0.45_x000D_ (0.18 to 0.65)	-0.44_x000D_ (-0.56 to -0.33)
Australasia	13098_x000D_ (10567 to 16723)	64.48_x000D_ (51.33 to 83.21)	19197_x000D_ (16074 to 23774)	63.64 (51.02 to 81.96)	0.47_x000D_ (0.4 to 0.55)	-0.08_x000D_ (-0.14 to -0.03)
Caribbean	8168_x000D_ (6742 to 9922)	23.94_x000D_ (20.14 to 28.69)	13155_x000D_ (10960 to 15781)	27.3_x000D_ (22.53 to 32.94)	0.61_x000D_ (0.51 to 0.8)	0.75 (0.12 to 1.39)
Central Asia	23759_x000D_ (19065 to 29454)	35.36_x000D_ (29.13 to 43.03)	29441_x000D_ (23933 to 36274)	31.89_x000D_ (26.17 to 39)	0.24_x000D_ (0.21 to 0.28)	-0.58_x000D_ (-0.8 to -0.35)
Central Europe	83064_x000D_ (69181 to 101270)	66.13_x000D_ (54.44 to 81.63)	70895_x000D_ (60641 to 84434)	57.47_x000D_ (46.92 to 71.62)	-0.15_x000D_ (-0.18 to -0.11)	-0.63_x000D_ (-0.73 to -0.53)
Central Latin America	53179_x000D_ (42935 to 66252)	34.7_x000D_ (29.01 to 41.97)	70634_x000D_ (58490 to 85634)	28.36_x000D_ (23.53 to 34.45)	0.33_x000D_ (0.24 to 0.41)	0.02_x000D_ (-0.21 to 0.25)
Central Sub-Saharan Africa	9415_x000D_ (7047 to 12992)	19.21_x000D_ (15.21 to 25.6)	20461_x000D_ (15661 to 27685)	18.87_x000D_ (14.78 to 26.05)	1.17_x000D_ (0.8 to 1.47)	-0.81_x000D_ (-1.71 to 0.09)
East Asia	180880_x000D_ (146031 to 224401)	15.97_x000D_ (13.15 to 19.46)	307691_x000D_ (261824 to 366031)	18.05_x000D_ (15.09 to 21.71)	0.7_x000D_ (0.57 to 0.84)	-0.07_x000D_ (-0.41 to 0.28)
Eastern Europe	160066_x000D_ (135315 to 190639)	67.96_x000D_ (56.74 to 82.04)	125371_x000D_ (107678 to 146674)	54.25_x000D_ (45.03 to 65.43)	-0.22_x000D_ (-0.24 to -0.19)	-0.81_x000D_ (-0.95 to -0.68)
Eastern Sub-Saharan Africa	71328_x000D_ (40490 to 132779)	39.19_x000D_ (24.57 to 68.81)	70931_x000D_ (55554 to 94037)	21.55_x000D_ (17.12 to 30.26)	-0.01_x000D_ (-0.46 to 0.55)	-1.24_x000D_ (-1.77 to -0.7)
High-income Asia Pacific	62475_x000D_ (51396 to 76853)	35.09_x000D_ (28.51 to 43.55)	70329_x000D_ (60673 to 82716)	31.92_x000D_ (25.91 to 40.07)	0.13_x000D_ (0.06 to 0.2)	-0.49_x000D_ (-0.6 to -0.38)
High-income North America	114663_x000D_ (96278 to 137223)	38.48_x000D_ (31.65 to 46.87)	150986_x000D_ (131433 to 176473)	34.06_x000D_ (28.47 to 41.08)	0.32_x000D_ (0.25 to 0.39)	-0.81_x000D_ (-1.11 to -0.51)
North Africa and Middle East	97089_x000D_ (72890 to 134904)	31.33_x000D_ (23.66 to 46.22)	177069_x000D_ (135660 to 247241)	30.07_x000D_ (23.16 to 42.17)	0.82_x000D_ (0.67 to 0.97)	0.42 (0.14 to 0.71)
Oceania	889_x000D_ (726 to 1081)	16.21_x000D_ (13.82 to 19.02)	2152_x000D_ (1751 to 2615)	18.72_x000D_ (15.77 to 22.08)	1.42_x000D_ (1.3 to 1.52)	0.33_x000D_ (0.06 to 0.59)
South Asia	279733_x000D_ (227868 to 334440)	30.53_x000D_ (25.85 to 35.59)	536108_x000D_ (449558 to 634914)	32.1_x000D_ (27.34 to 37.44)	0.92_x000D_ (0.82 to 1.01)	0.16_x000D_ (0 to 0.31)
Southeast Asia	91838_x000D_ (74803 to 113144)	21.71_x000D_ (18.28 to 25.97)	129290_x000D_ (108794 to 153513)	19.45_x000D_ (16.44 to 23.02)	0.41_x000D_ (0.3 to 0.5)	-0.42_x000D_ (-0.57 to -0.28)
Southern Latin America	18565_x000D_ (15017 to 23243)	37.77_x000D_ (30.71 to 46.93)	25521_x000D_ (21042 to 31383)	37.46_x000D_ (30.44 to 46.67)	0.37_x000D_ (0.33 to 0.42)	-0.16_x000D_ (-0.24 to -0.08)
Southern Sub-Saharan Africa	9834_x000D_ (8059 to 12025)	21.8_x000D_ (18.4 to 25.95)	12722_x000D_ (10607 to 15388)	17.18_x000D_ (14.56 to 20.47)	0.29_x000D_ (0.24 to 0.34)	-0.66_x000D_ (-0.83 to -0.5)
Tropical Latin America	41485_x000D_ (32945 to 52303)	29.32_x000D_ (24.04 to 36.05)	58366_x000D_ (48065 to 71574)	25.27_x000D_ (20.6 to 31.16)	0.41_x000D_ (0.34 to 0.48)	-0.49_x000D_ (-0.56 to -0.43)
Western Europe	147875_x000D_ (124809 to 178601)	36.35_x000D_ (29.74 to 45.07)	167464_x000D_ (144311 to 198295)	33.27_x000D_ (26.8 to 41.92)	0.13_x000D_ (0.09 to 0.18)	-0.51_x000D_ (-0.59 to -0.43)
Western Sub-Saharan Africa	26251_x000D_ (20827 to 33277)	16.48_x000D_ (13.9 to 19.89)	60624_x000D_ (48859 to 74743)	16.65 (14.13 to 19.68)	1.31_x000D_ (1.15 to 1.42)	0.09_x000D_ (-0.06 to 0.25)
SDI category
High SDI	324980_x000D_ (271388 to 394449)	37.8_x000D_ (31.2 to 46.51)	411128_x000D_ (354047 to 484705)	34.71 (28.59 to 42.75)	0.27_x000D_ (0.22 to 0.32)	-0.48_x000D_ (-0.62 to -0.35)
High-middle SDI	420677_x000D_ (350702 to 507005)	36.81_x000D_ (30.92 to 44.13)	476872_x000D_ (407882 to 561672)	30.39_x000D_ (25.31 to 36.72)	0.13_x000D_ (0.09 to 0.18)	-0.79_x000D_ (-0.85 to -0.72)
Middle SDI	141733_x000D_ (99413 to 221325)	30.36_x000D_ (22.64 to 45.06)	236496_x000D_ (186112 to 307888)	26.15_x000D_ (21.25 to 34)	0.67_x000D_ (0.28 to 0.99)	-0.21_x000D_ (-0.46 to 0.04)
Low-middle SDI	351287_x000D_ (287259 to 426423)	22.53_x000D_ (18.98 to 26.81)	559946_x000D_ (470956 to 657912)	23.01_x000D_ (19.33 to 27.17)	0.59_x000D_ (0.52 to 0.67)	0.18_x000D_ (0.06 to 0.3)
Low SDI	263433_x000D_ (214483 to 316793)	26.97_x000D_ (22.8 to 31.54)	446092_x000D_ (375097 to 523444)	27.18_x000D_ (23.15 to 31.58)	0.69_x000D_ (0.58 to 0.79)	-0.05_x000D_ (-0.15 to 0.06)

## Sheet: YLDs 
YLDs of facial fractures in 1990 and 2019 across 21 regions and territories with EAPC from 1990 and 2019.
Region	Number_1990 (95 UI%)	ASR_1990 (95 UI%)	Number_2019 (95 UI%)	ASR_2019 (95 UI%)	Number_change (95 UI%)	EAPC (95 UI%)
Global	98106 (58468 to 145756)	1.95 (1.18 to 2.87)	137578 (84344 to 201368)	1.75 (1.07 to 2.56)	0.4_x000D_ (0.32 to 0.47)	-0.39_x000D_ (-0.47 to -0.32)
Region
Andean Latin America	606_x000D_ (355 to 944)	1.62_x000D_ (0.97 to 2.47)	868_x000D_ (516 to 1289)	1.37_x000D_ (0.82 to 2.04)	0.43_x000D_ (0.16 to 0.65)	-0.45_x000D_ (-0.56 to -0.33)
Australasia	854_x000D_ (507 to 1287)	4.22_x000D_ (2.47 to 6.41)	1236_x000D_ (737 to 1828)	4.16 (2.42 to 6.33)	0.45_x000D_ (0.35 to 0.57)	-0.09_x000D_ (-0.15 to -0.04)
Caribbean	538_x000D_ (322 to 813)	1.57_x000D_ (0.94 to 2.34)	852_x000D_ (531 to 1239)	1.77_x000D_ (1.1 to 2.57)	0.58_x000D_ (0.47 to 0.78)	0.72_x000D_ (0.08 to 1.38)
Central Asia	1566_x000D_ (917 to 2346)	2.32_x000D_ (1.37 to 3.46)	1935_x000D_ (1155 to 2900)	2.09_x000D_ (1.25 to 3.1)	0.24_x000D_ (0.18 to 0.3)	-0.59_x000D_ (-0.81 to -0.36)
Central Europe	5391_x000D_ (3212 to 7964)	4.3_x000D_ (2.55 to 6.39)	4548_x000D_ (2766 to 6685)	3.75_x000D_ (2.22 to 5.62)	-0.16_x000D_ (-0.2 to -0.11)	-0.62_x000D_ (-0.73 to -0.52)
Central Latin America	3502_x000D_ (2093 to 5289)	2.26_x000D_ (1.38 to 3.37)	4606_x000D_ (2792 to 6893)	1.85_x000D_ (1.12 to 2.76)	0.32_x000D_ (0.22 to 0.4)	0.03_x000D_ (-0.2 to 0.26)
Central Sub-Saharan Africa	620_x000D_ (365 to 963)	1.25_x000D_ (0.76 to 1.89)	1335_x000D_ (805 to 1975)	1.21_x000D_ (0.75 to 1.78)	1.15_x000D_ (0.78 to 1.48)	-0.87_x000D_ (-1.79 to 0.06)
East Asia	11890_x000D_ (7029 to 18436)	1.04_x000D_ (0.62 to 1.58)	19857_x000D_ (12029 to 29875)	1.17_x000D_ (0.71 to 1.77)	0.67_x000D_ (0.54 to 0.82)	-0.08_x000D_ (-0.43 to 0.26)
Eastern Europe	10368_x000D_ (6266 to 15355)	4.42_x000D_ (2.63 to 6.59)	8062_x000D_ (4900 to 11864)	3.53_x000D_ (2.1 to 5.23)	-0.22_x000D_ (-0.25 to -0.19)	-0.81_x000D_ (-0.95 to -0.68)
Eastern Sub-Saharan Africa	4732_x000D_ (2219 to 9729)	2.57_x000D_ (1.32 to 4.97)	4633_x000D_ (2866 to 6807)	1.38_x000D_ (0.86 to 2.03)	-0.02_x000D_ (-0.46 to 0.55)	-1.28_x000D_ (-1.84 to -0.73)
High-income Asia Pacific	4074_x000D_ (2434 to 6149)	2.29_x000D_ (1.36 to 3.47)	4494_x000D_ (2716 to 6723)	2.09_x000D_ (1.24 to 3.17)	0.1_x000D_ (0.04 to 0.19)	-0.48_x000D_ (-0.59 to -0.37)
High-income North America	7364_x000D_ (4450 to 11084)	2.49_x000D_ (1.49 to 3.77)	9482_x000D_ (5871 to 14112)	2.18_x000D_ (1.31 to 3.27)	0.29_x000D_ (0.21 to 0.37)	-0.85_x000D_ (-1.15 to -0.55)
North Africa and Middle East	6345_x000D_ (3829 to 9618)	2.01_x000D_ (1.22 to 3.09)	11527_x000D_ (6959 to 17422)	1.94_x000D_ (1.18 to 2.93)	0.82_x000D_ (0.66 to 0.97)	0.46_x000D_ (0.17 to 0.76)
Oceania	59_x000D_ (35 to 87)	1.05_x000D_ (0.64 to 1.54)	141_x000D_ (85 to 212)	1.21_x000D_ (0.74 to 1.78)	1.41_x000D_ (1.24 to 1.59)	0.31_x000D_ (0.03 to 0.58)
South Asia	18276_x000D_ (10714 to 27073)	1.96_x000D_ (1.2 to 2.86)	34619_x000D_ (21165 to 51499)	2.05_x000D_ (1.27 to 3.01)	0.89_x000D_ (0.79 to 1)	0.15_x000D_ (-0.01 to 0.3)
Southeast Asia	6046_x000D_ (3673 to 9025)	1.41_x000D_ (0.87 to 2.08)	8428_x000D_ (5164 to 12339)	1.26_x000D_ (0.78 to 1.84)	0.39_x000D_ (0.29 to 0.5)	-0.42_x000D_ (-0.58 to -0.27)
Southern Latin America	1220_x000D_ (718 to 1836)	2.48_x000D_ (1.46 to 3.72)	1666_x000D_ (1009 to 2527)	2.46_x000D_ (1.47 to 3.78)	0.37_x000D_ (0.27 to 0.47)	-0.15_x000D_ (-0.23 to -0.08)
Southern Sub-Saharan Africa	645_x000D_ (381 to 975)	1.41_x000D_ (0.85 to 2.11)	831_x000D_ (495 to 1249)	1.11_x000D_ (0.67 to 1.67)	0.29_x000D_ (0.22 to 0.36)	-0.67_x000D_ (-0.82 to -0.51)
Tropical Latin America	2725_x000D_ (1596 to 4224)	1.9_x000D_ (1.13 to 2.9)	3797_x000D_ (2289 to 5752)	1.65_x000D_ (0.98 to 2.48)	0.39_x000D_ (0.32 to 0.48)	-0.49_x000D_ (-0.55 to -0.43)
Western Europe	9553_x000D_ (5774 to 14186)	2.37_x000D_ (1.41 to 3.55)	10665_x000D_ (6531 to 15864)	2.17_x000D_ (1.27 to 3.3)	0.12_x000D_ (0.07 to 0.17)	-0.51_x000D_ (-0.58 to -0.43)
Western Sub-Saharan Africa	1732_x000D_ (1031 to 2633)	1.07_x000D_ (0.65 to 1.59)	3995_x000D_ (2398 to 5938)	1.08 (0.66 to 1.58)	1.31_x000D_ (1.14 to 1.43)	0.09_x000D_ (-0.07 to 0.25)
SDI category
High SDI	21014_x000D_ (12650 to 31182)	2.46 (1.46 to 3.67)	26135_x000D_ (16015 to 39024)	2.25 (1.34 to 3.41)	0.24_x000D_ (0.19 to 0.3)	-0.49_x000D_ (-0.63 to -0.35)
High-middle SDI	27393_x000D_ (16239 to 40730)	2.39_x000D_ (1.42 to 3.54)	30739_x000D_ (18734 to 45678)	1.97_x000D_ (1.18 to 2.93)	0.12_x000D_ (0.08 to 0.17)	-0.78_x000D_ (-0.84 to -0.72)
Middle SDI	23077_x000D_ (13750 to 34313)	1.46_x000D_ (0.89 to 2.15)	36316_x000D_ (22281 to 53461)	1.49_x000D_ (0.91 to 2.19)	0.57_x000D_ (0.5 to 0.66)	0.18_x000D_ (0.07 to 0.3)
Low-middle SDI	17255_x000D_ (10190 to 25643)	1.74_x000D_ (1.06 to 2.53)	28901_x000D_ (17564 to 42623)	1.75_x000D_ (1.08 to 2.53)	0.67_x000D_ (0.56 to 0.78)	-0.06_x000D_ (-0.17 to 0.05)
Low SDI	9322_x000D_ (5196 to 15875)	1.96_x000D_ (1.15 to 3.21)	15415_x000D_ (9587 to 22955)	1.67_x000D_ (1.07 to 2.44)	0.65_x000D_ (0.27 to 0.99)	-0.23_x000D_ (-0.49 to 0.03)
